# Supplementary material for: Comprehensive analysis of metabolism-related gene biomarkers reveals their impact on the diagnosis and prognosis of triple-negative breast cancer
Source: BMC Cancer. 2025 Apr 11;25:668. doi: 10.1186/s12885-025-14053-8 (PMC11987350; doi:10.1186/s12885-025-14053-8)
Supplement: Supplementary file 1 — Supplementary Material 1 [file 12885_2025_14053_MOESM1_ESM.xlsx]

## Sheet: Table S1
Table S1. Related to Figure 1. KEGG human metabolic pathway gene list.
Gene symbol	Metabolic pathways involved
A3GALT2	Glycosphingolipid biosynthesis - globo and isoglobo series
A4GALT	Glycosphingolipid biosynthesis - globo and isoglobo series; Glycosphingolipid biosynthesis - lacto and neolacto series
AACS	Butanoate metabolism; Valine, leucine and isoleucine degradation
AADAT	Lysine degradation; Tryptophan metabolism
AANAT	Tryptophan metabolism
AASDHPPT	Pantothenate and CoA biosynthesis
AASS	Lysine degradation
ABAT	Alanine, aspartate and glutamate metabolism; beta-Alanine metabolism; Butanoate metabolism; Propanoate metabolism; Valine, leucine and isoleucine degradation
ABO	Glycosphingolipid biosynthesis - lacto and neolacto series
ABP1	Arginine and proline metabolism; Histidine metabolism, Tryptophan metabolism
ACAA1	alpha-Linolenic acid metabolism; Biosynthesis of unsaturated fatty acids; Fatty acid degradation; Valine, leucine and isoleucine degradation
ACAA2	Fatty acid degradation; Fatty acid elongation; Valine, leucine and isoleucine degradation
ACACA	Fatty acid biosynthesis; Propanoate metabolism; Pyruvate metabolism
ACACB	Fatty acid biosynthesis; Propanoate metabolism; Pyruvate metabolism
ACAD8	Valine, leucine and isoleucine degradation
ACADL	Fatty acid degradation
ACADM	beta-Alanine metabolism; Fatty acid degradation; Propanoate metabolism; Valine, leucine and isoleucine degradation
ACADS	Butanoate metabolism; Fatty acid degradation; Valine, leucine and isoleucine degradation
ACADSB	Fatty acid degradation; Valine, leucine and isoleucine degradation
ACADVL	Fatty acid degradation
ACAT1	Butanoate metabolism; Fatty acid degradation; Glyoxylate and dicarboxylate metabolism; Lysine degradation; Propanoate metabolism; Pyruvate metabolism; Synthesis and degradation of ketone bodies; Terpenoid backbone biosynthesis; Tryptophan metabolism; Valine, leucine and isoleucine degradation
ACAT2	Butanoate metabolism; Cholesterol Biosynthesis; Fatty acid degradation; Glyoxylate and dicarboxylate metabolism; Lysine degradation; Propanoate metabolism; Pyruvate metabolism; Synthesis and degradation of ketone bodies; Terpenoid backbone biosynthesis; Tryptophan metabolism; Valine, leucine and isoleucine degradation
ACER1	Sphingolipid metabolism
ACER2	Sphingolipid metabolism
ACER3	Sphingolipid metabolism
ACHE	Glycerophospholipid metabolism
ACLY	TCA cycle
ACMSD	Tryptophan metabolism
ACO1	Glyoxylate and dicarboxylate metabolism; TCA cycle
ACO2	Glyoxylate and dicarboxylate metabolism; TCA cycle
ACOT1	Biosynthesis of unsaturated fatty acids; Fatty acid elongation
ACOT12	Pyruvate metabolism
ACOT2	Biosynthesis of unsaturated fatty acids; Fatty acid elongation
ACOT4	Biosynthesis of unsaturated fatty acids; Fatty acid elongation
ACOT7	Biosynthesis of unsaturated fatty acids; Fatty acid elongation
ACOT8	Primary bile acid biosynthesis
ACOX1	alpha-Linolenic acid metabolism; Biosynthesis of unsaturated fatty acids; Fatty acid degradation
ACOX2	Primary bile acid biosynthesis
ACOX3	alpha-Linolenic acid metabolism; Biosynthesis of unsaturated fatty acids; Fatty acid degradation
ACP1	Riboflavin metabolism; Thiamine metabolism
ACP2	Riboflavin metabolism
ACP5	Riboflavin metabolism
ACSBG1	Fatty acid biosynthesis; Fatty acid degradation
ACSBG2	Fatty acid biosynthesis; Fatty acid degradation
ACSF3	Valine, leucine and isoleucine degradation
ACSL1	Fatty acid biosynthesis; Fatty acid degradation
ACSL3	Fatty acid biosynthesis; Fatty acid degradation
ACSL4	Fatty acid biosynthesis; Fatty acid degradation
ACSL5	Fatty acid biosynthesis; Fatty acid degradation
ACSL6	Fatty acid biosynthesis; Fatty acid degradation
ACSM1	Butanoate metabolism
ACSM2	Butanoate metabolism
ACSM2A	Butanoate metabolism
ACSM3	Butanoate metabolism
ACSM4	Butanoate metabolism
ACSM5	Butanoate metabolism
ACSS1	Gluconeogenesis; Glycolysis; Glyoxylate and dicarboxylate metabolism; Propanoate metabolism; Pyruvate metabolism
ACSS2	Gluconeogenesis; Glycolysis; Glyoxylate and dicarboxylate metabolism; Propanoate metabolism; Pyruvate metabolism
ACSS3	Propanoate metabolism
ACY1	Arginine biosynthesis
ACYP1	Pyruvate metabolism
ACYP2	Pyruvate metabolism
ADA	Purine metabolism
ADC	Arginine and proline metabolism
ADCY1	Purine metabolism
ADCY10	Purine metabolism
ADCY2	Purine metabolism
ADCY3	Purine metabolism
ADCY4	Purine metabolism
ADCY5	Purine metabolism
ADCY6	Purine metabolism
ADCY7	Purine metabolism
ADCY8	Purine metabolism
ADCY9	Purine metabolism
ADH1A	Drug metabolism - cytochrome P450; Fatty acid degradation; Gluconeogenesis; Glycolysis; Metabolism of xenobiotics by cytochrome P450; Retinol metabolism; Tyrosine metabolism
ADH1B	Drug metabolism - cytochrome P450; Fatty acid degradation; Gluconeogenesis; Glycolysis; Metabolism of xenobiotics by cytochrome P450; Retinol metabolism; Tyrosine metabolism
ADH1C	Drug metabolism - cytochrome P450; Fatty acid degradation; Gluconeogenesis; Glycolysis; Metabolism of xenobiotics by cytochrome P450; Retinol metabolism; Tyrosine metabolism
ADH4	Drug metabolism - cytochrome P450; Fatty acid degradation; Gluconeogenesis; Glycolysis; Metabolism of xenobiotics by cytochrome P450; Retinol metabolism; Tyrosine metabolism
ADH5	Drug metabolism - cytochrome P450; Fatty acid degradation; Gluconeogenesis; Glycolysis; Metabolism of xenobiotics by cytochrome P450; Retinol metabolism; Tyrosine metabolism
ADH6	Drug metabolism - cytochrome P450; Fatty acid degradation; Gluconeogenesis; Glycolysis; Metabolism of xenobiotics by cytochrome P450; Retinol metabolism; Tyrosine metabolism
ADH7	Drug metabolism - cytochrome P450; Fatty acid degradation; Gluconeogenesis; Glycolysis; Metabolism of xenobiotics by cytochrome P450; Retinol metabolism; Tyrosine metabolism
ADI1	Cysteine and methionine metabolism
ADK	Purine metabolism
ADO	Taurine and hypotaurine metabolism
ADPGK	Gluconeogenesis; Glycolysis
ADSL	Alanine, aspartate and glutamate metabolism; Purine metabolism
ADSS	Alanine, aspartate and glutamate metabolism; Purine metabolism
ADSSL1	Alanine, aspartate and glutamate metabolism; Purine metabolism
AFMID	Glyoxylate and dicarboxylate metabolism; Tryptophan metabolism
AGA	Other glycan degradation
AGK	Glycerolipid metabolism; Glycerolipid metabolism
AGL	Starch and sucrose metabolism
AGMAT	Arginine and proline metabolism
AGPAT1	Glycerolipid metabolism; Glycerolipid metabolism; Glycerophospholipid metabolism
AGPAT2	Glycerolipid metabolism; Glycerolipid metabolism; Glycerophospholipid metabolism
AGPAT3	Glycerolipid metabolism; Glycerolipid metabolism; Glycerophospholipid metabolism
AGPAT4	Glycerolipid metabolism; Glycerolipid metabolism; Glycerophospholipid metabolism
AGPAT5	Glycerolipid metabolism; Glycerolipid metabolism; Glycerophospholipid metabolism
AGPAT6	Glycerolipid metabolism; Glycerolipid metabolism; Glycerophospholipid metabolism
AGPAT9	Glycerolipid metabolism; Glycerolipid metabolism; Glycerophospholipid metabolism
AGPHD1	Lysine degradation
AGPS	Ether lipid metabolism
AGXT	Alanine, aspartate and glutamate metabolism; Glycine, serine and threonine metabolism; Glyoxylate and dicarboxylate metabolism
AGXT2	Alanine, aspartate and glutamate metabolism; Cysteine and methionine metabolism; Glycine, serine and threonine metabolism; Valine, leucine and isoleucine degradation
AGXT2L1	Glycerophospholipid metabolism
AGXT2L2	Lysine degradation
AHCY	Cysteine and methionine metabolism
AHCYL1	Cysteine and methionine metabolism
AHCYL2	Cysteine and methionine metabolism
AK1	Purine metabolism; Thiamine metabolism
AK2	Purine metabolism; Thiamine metabolism
AK3	Purine metabolism; Purine metabolism; Thiamine metabolism
AK5	Purine metabolism; Thiamine metabolism
AK6	Purine metabolism
AK7	Purine metabolism; Thiamine metabolism
AKD1	Purine metabolism; Pyrimidine metabolism
AKR1A1	Gluconeogenesis; Glycerolipid metabolism; Glycerolipid metabolism; Glycolysis; Pentose and glucuronate interconversions
AKR1B1	Folate biosynthesis; Fructose and mannose metabolism; Galactose metabolism; Glycerolipid metabolism; Glycerolipid metabolism; Pentose and glucuronate interconversions
AKR1B10	Folate biosynthesis; Fructose and mannose metabolism; Galactose metabolism; Glycerolipid metabolism; Glycerolipid metabolism; Pentose and glucuronate interconversions
AKR1C1	Metabolism of xenobiotics by cytochrome P450; Steroid hormone biosynthesis
AKR1C2	Steroid hormone biosynthesis
AKR1C3	Arachidonic acid metabolism; Folate biosynthesis; Steroid hormone biosynthesis
AKR1C4	Primary bile acid biosynthesis; Steroid hormone biosynthesis
AKR1D1	Primary bile acid biosynthesis; Steroid hormone biosynthesis
AKR7A2	Metabolism of xenobiotics by cytochrome P450
AKR7A3	Metabolism of xenobiotics by cytochrome P450
ALAD	Porphyrin and chlorophyll metabolism
ALAS1	Glycine, serine and threonine metabolism; Porphyrin and chlorophyll metabolism
ALAS2	Glycine, serine and threonine metabolism; Porphyrin and chlorophyll metabolism
ALDH18A1	Arginine and proline metabolism
ALDH1A1	Retinol metabolism
ALDH1A2	Retinol metabolism
ALDH1A3	beta-Alanine metabolism; Drug metabolism - cytochrome P450; Gluconeogenesis; Glycolysis; Histidine metabolism; Metabolism of xenobiotics by cytochrome P450; Phenylalanine metabolism; Tyrosine metabolism
ALDH1B1	Arginine and proline metabolism; Ascorbate and aldarate metabolism; beta-Alanine metabolism; Fatty acid degradation; Gluconeogenesis; Glycerolipid metabolism; Glycerolipid metabolism; Glycolysis; Histidine metabolism; Lysine degradation; Pyruvate metabolism; Tryptophan metabolism; Valine, leucine and isoleucine degradation
ALDH1L1	One carbon pool by folate
ALDH1L2	One carbon pool by folate
ALDH2	Arginine and proline metabolism; Ascorbate and aldarate metabolism; beta-Alanine metabolism; Fatty acid degradation; Gluconeogenesis; Glycerolipid metabolism; Glycerolipid metabolism; Glycolysis; Histidine metabolism; Lysine degradation; Pyruvate metabolism; Tryptophan metabolism; Valine, leucine and isoleucine degradation
ALDH3A1	beta-Alanine metabolism; Drug metabolism - cytochrome P450; Gluconeogenesis; Glycolysis; Histidine metabolism; Metabolism of xenobiotics by cytochrome P450; Phenylalanine metabolism; Tyrosine metabolism
ALDH3A2	Arginine and proline metabolism; Ascorbate and aldarate metabolism; beta-Alanine metabolism; Fatty acid degradation; Gluconeogenesis; Glycerolipid metabolism; Glycerolipid metabolism; Glycolysis; Histidine metabolism; Lysine degradation; Pyruvate metabolism; Tryptophan metabolism; Valine, leucine and isoleucine degradation
ALDH3B1	beta-Alanine metabolism; Drug metabolism - cytochrome P450; Gluconeogenesis; Glycolysis; Histidine metabolism; Metabolism of xenobiotics by cytochrome P450; Phenylalanine metabolism; Tyrosine metabolism
ALDH3B2	beta-Alanine metabolism; Drug metabolism - cytochrome P450; Gluconeogenesis; Glycolysis; Histidine metabolism; Metabolism of xenobiotics by cytochrome P450; Phenylalanine metabolism; Tyrosine metabolism
ALDH4A1	Alanine, aspartate and glutamate metabolism; Arginine and proline metabolism
ALDH5A1	Alanine, aspartate and glutamate metabolism; Butanoate metabolism
ALDH6A1	beta-Alanine metabolism; Inositol phosphate metabolism; Propanoate metabolism; Valine, leucine and isoleucine degradation
ALDH7A1	Arginine and proline metabolism; Ascorbate and aldarate metabolism; beta-Alanine metabolism; Fatty acid degradation; Gluconeogenesis; Glycerolipid metabolism; Glycerolipid metabolism; Glycine, serine and threonine metabolism; Glycolysis; Histidine metabolism; Lysine degradation; Pyruvate metabolism; Tryptophan metabolism; Valine, leucine and isoleucine degradation
ALDH9A1	Arginine and proline metabolism; Ascorbate and aldarate metabolism; beta-Alanine metabolism; Fatty acid degradation; Gluconeogenesis; Glycerolipid metabolism; Glycerolipid metabolism; Glycolysis; Histidine metabolism; Lysine degradation; Pyruvate metabolism; Tryptophan metabolism; Valine, leucine and isoleucine degradation
ALDOA	Fructose and mannose metabolism; Gluconeogenesis; Glycolysis; Pentose phosphate pathway
ALDOB	Fructose and mannose metabolism; Gluconeogenesis; Glycolysis; Pentose phosphate pathway
ALDOC	Fructose and mannose metabolism; Gluconeogenesis; Glycolysis; Pentose phosphate pathway
ALG1	N-Glycan biosynthesis
ALG10	N-Glycan biosynthesis
ALG10B	N-Glycan biosynthesis
ALG11	N-Glycan biosynthesis
ALG12	N-Glycan biosynthesis
ALG13	N-Glycan biosynthesis
ALG14	N-Glycan biosynthesis
ALG2	N-Glycan biosynthesis
ALG3	N-Glycan biosynthesis
ALG5	N-Glycan biosynthesis
ALG6	N-Glycan biosynthesis
ALG8	N-Glycan biosynthesis
ALG9	N-Glycan biosynthesis
ALLC	Purine metabolism
ALOX12	Arachidonic acid metabolism
ALOX12B	Arachidonic acid metabolism
ALOX15	Arachidonic acid metabolism; Linoleic acid metabolism
ALOX15B	Arachidonic acid metabolism
ALOX5	Arachidonic acid metabolism
ALPI	Folate biosynthesis; Thiamine metabolism
ALPL	Folate biosynthesis; Thiamine metabolism
ALPP	Folate biosynthesis; Thiamine metabolism
ALPPL2	Folate biosynthesis; Thiamine metabolism
AMACR	Primary bile acid biosynthesis
AMD1	Arginine and proline metabolism; Cysteine and methionine metabolism
AMDHD1	Histidine metabolism
AMDHD2	Amino sugar and nucleotide sugar metabolism
AMPD1	Purine metabolism
AMPD2	Purine metabolism
AMPD3	Purine metabolism
AMT	Glycine, serine and threonine metabolism; Glyoxylate and dicarboxylate metabolism; One carbon pool by folate
AMY1A	Starch and sucrose metabolism
AMY1B	Starch and sucrose metabolism
AMY1C	Starch and sucrose metabolism
AMY2A	Starch and sucrose metabolism
AMY2B	Starch and sucrose metabolism
ANPEP	Glutathione metabolism
AOC2	beta-Alanine metabolism; Glycine, serine and threonine metabolism; Phenylalanine metabolism; Tyrosine metabolism
AOC3	beta-Alanine metabolism; Glycine, serine and threonine metabolism; Phenylalanine metabolism; Tyrosine metabolism
AOX1	Drug metabolism - cytochrome P450; Nicotinate and nicotinamide metabolism; Retinol metabolism; Tryptophan metabolism; Tyrosine metabolism; Valine, leucine and isoleucine degradation; Vitamin B6 metabolism
APIP	Cysteine and methionine metabolism
APRT	Purine metabolism
ARG1	Arginine and proline metabolism; Arginine biosynthesis
ARG2	Arginine and proline metabolism; Arginine biosynthesis
ARSA	Sphingolipid metabolism
ARSB	Glycosaminoglycan degradation
ASAH1	Sphingolipid metabolism
ASAH2	Sphingolipid metabolism
ASH1L	Lysine degradation
ASL	Alanine, aspartate and glutamate metabolism; Arginine biosynthesis
ASMT	Tryptophan metabolism
ASNS	Alanine, aspartate and glutamate metabolism
ASPA	Alanine, aspartate and glutamate metabolism; Histidine metabolism
ASPDH	Nicotinate and nicotinamide metabolism
ASS1	Alanine, aspartate and glutamate metabolism; Arginine biosynthesis
ATIC	One carbon pool by folate; Purine metabolism
ATP12A	Oxidative phosphorylation
ATP4A	Oxidative phosphorylation
ATP4B	Oxidative phosphorylation
ATP5A1	Oxidative phosphorylation
ATP5B	Oxidative phosphorylation
ATP5C1	Oxidative phosphorylation
ATP5D	Oxidative phosphorylation
ATP5E	Oxidative phosphorylation
ATP5F1	Oxidative phosphorylation
ATP5G1	Oxidative phosphorylation
ATP5G2	Oxidative phosphorylation
ATP5G3	Oxidative phosphorylation
ATP5H	Oxidative phosphorylation
ATP5I	Oxidative phosphorylation
ATP5J	Oxidative phosphorylation
ATP5J2	Oxidative phosphorylation
ATP5L	Oxidative phosphorylation
ATP5O	Oxidative phosphorylation
ATP6AP1	Oxidative phosphorylation
ATP6V0A1	Oxidative phosphorylation
ATP6V0A2	Oxidative phosphorylation
ATP6V0A4	Oxidative phosphorylation
ATP6V0B	Oxidative phosphorylation
ATP6V0C	Oxidative phosphorylation
ATP6V0D1	Oxidative phosphorylation
ATP6V0D2	Oxidative phosphorylation
ATP6V0E1	Oxidative phosphorylation
ATP6V0E2	Oxidative phosphorylation
ATP6V1A	Oxidative phosphorylation
ATP6V1B1	Oxidative phosphorylation
ATP6V1B2	Oxidative phosphorylation
ATP6V1C1	Oxidative phosphorylation
ATP6V1C2	Oxidative phosphorylation
ATP6V1D	Oxidative phosphorylation
ATP6V1E1	Oxidative phosphorylation
ATP6V1E2	Oxidative phosphorylation
ATP6V1F	Oxidative phosphorylation
ATP6V1G1	Oxidative phosphorylation
ATP6V1G2	Oxidative phosphorylation
ATP6V1G3	Oxidative phosphorylation
ATP6V1H	Oxidative phosphorylation
AUH	Valine, leucine and isoleucine degradation
AWAT2	Retinol metabolism
B3GALNT1	Glycosphingolipid biosynthesis - globo and isoglobo series; Glycosphingolipid biosynthesis - lacto and neolacto series
B3GALNT2	Mannose type O-glycan biosynthesis
B3GALT1	Glycosphingolipid biosynthesis - lacto and neolacto series
B3GALT2	Glycosphingolipid biosynthesis - lacto and neolacto series
B3GALT4	Glycosphingolipid biosynthesis - ganglio series
B3GALT5	Glycosphingolipid biosynthesis - globo and isoglobo series; Glycosphingolipid biosynthesis - lacto and neolacto series
B3GALT6	Glycosaminoglycan biosynthesis - chondroitin sulfate / dermatan sulfate; Glycosaminoglycan biosynthesis - heparan sulfate / heparin
B3GALTL	Other types of O-glycan biosynthesis
B3GAT1	Mannose type O-glycan biosynthesis
B3GAT2	Mannose type O-glycan biosynthesis
B3GAT3	Glycosaminoglycan biosynthesis - chondroitin sulfate / dermatan sulfate; Glycosaminoglycan biosynthesis - heparan sulfate / heparin
B3GNT1	Glycosaminoglycan biosynthesis - keratan sulfate; Glycosphingolipid biosynthesis - lacto and neolacto series
B3GNT3	Glycosphingolipid biosynthesis - lacto and neolacto series
B3GNT4	Glycosphingolipid biosynthesis - lacto and neolacto series
B3GNT5	Glycosphingolipid biosynthesis - lacto and neolacto series
B3GNT6	Mannose type O-glycan biosynthesis; Mucin type O-glycan biosynthesis
B3GNT7	Glycosaminoglycan biosynthesis - keratan sulfate
B4GALNT1	Glycosphingolipid biosynthesis - ganglio series
B4GALT1	Galactose metabolism; Glycosaminoglycan biosynthesis - keratan sulfate; Glycosphingolipid biosynthesis - lacto and neolacto series; Mannose type O-glycan biosynthesis; N-Glycan biosynthesis; Other types of O-glycan biosynthesis
B4GALT2	Galactose metabolism; Glycosaminoglycan biosynthesis - keratan sulfate; Glycosphingolipid biosynthesis - lacto and neolacto series; Mannose type O-glycan biosynthesis; N-Glycan biosynthesis; Other types of O-glycan biosynthesis
B4GALT3	Glycosaminoglycan biosynthesis - keratan sulfate; Glycosphingolipid biosynthesis - lacto and neolacto series; Mannose type O-glycan biosynthesis; N-Glycan biosynthesis; Other types of O-glycan biosynthesis
B4GALT4	Glycosaminoglycan biosynthesis - keratan sulfate; Glycosphingolipid biosynthesis - lacto and neolacto series
B4GALT5	Mucin type O-glycan biosynthesis
B4GALT6	Sphingolipid metabolism
B4GALT7	Glycosaminoglycan biosynthesis - chondroitin sulfate / dermatan sulfate; Glycosaminoglycan biosynthesis - heparan sulfate / heparin
BAAT	Biosynthesis of unsaturated fatty acids; Primary bile acid biosynthesis; Taurine and hypotaurine metabolism
BBOX1	Lysine degradation
BCAT1	Cysteine and methionine metabolism; Pantothenate and CoA biosynthesis; Valine, leucine and isoleucine biosynthesis; Valine, leucine and isoleucine degradation
BCAT2	Cysteine and methionine metabolism; Pantothenate and CoA biosynthesis; Valine, leucine and isoleucine biosynthesis; Valine, leucine and isoleucine degradation
BCKDHA	Propanoate metabolism; Valine, leucine and isoleucine degradation
BCKDHB	Propanoate metabolism; Valine, leucine and isoleucine degradation
BCMO1	Retinol metabolism
BDH1	Butanoate metabolism; Synthesis and degradation of ketone bodies
BDH2	Butanoate metabolism; Synthesis and degradation of ketone bodies
BHMT	Cysteine and methionine metabolism; Glycine, serine and threonine metabolism
BHMT2	Cysteine and methionine metabolism
BLVRA	Porphyrin and chlorophyll metabolism
BLVRB	Porphyrin and chlorophyll metabolism; Riboflavin metabolism
BPGM	Gluconeogenesis; Glycine, serine and threonine metabolism; Glycolysis
BPNT1	Sulfur metabolism
BRP44L	Gluconeogenesis
BST1	Nicotinate and nicotinamide metabolism
BTD	Biotin metabolism
C10orf129	Butanoate metabolism
C12orf5	Fructose and mannose metabolism
C14orf149	Arginine and proline metabolism
C14orf159	D-Glutamine and D-glutamate metabolism
C17orf48	Glycerophospholipid metabolism; Purine metabolism
C1GALT1	Mucin type O-glycan biosynthesis
C1GALT1C1	Mucin type O-glycan biosynthesis
C1orf57	Purine metabolism; Thiamine metabolism
C1orf93	Arachidonic acid metabolism
C2orf34	Lysine degradation
C3orf39	Mannose type O-glycan biosynthesis
C3orf64	Other types of O-glycan biosynthesis
C5orf33	Nicotinate and nicotinamide metabolism
C9orf103	Pentose phosphate pathway
C9orf41	Histidine metabolism
C9orf95	Nicotinate and nicotinamide metabolism
C9orf98	Purine metabolism; Thiamine metabolism
CA1	Nitrogen metabolism
CA12	Nitrogen metabolism
CA13	Nitrogen metabolism
CA14	Nitrogen metabolism
CA2	Nitrogen metabolism
CA3	Nitrogen metabolism
CA4	Nitrogen metabolism
CA5A	Nitrogen metabolism
CA5B	Nitrogen metabolism
CA6	Nitrogen metabolism
CA7	Nitrogen metabolism
CA8	Nitrogen metabolism
CA9	Nitrogen metabolism
CAD	Alanine, aspartate and glutamate metabolism; Pyrimidine metabolism
CANT1	Purine metabolism; Pyrimidine metabolism
CARNS1	Arginine and proline metabolism; beta-Alanine metabolism; Histidine metabolism
CAT	Glyoxylate and dicarboxylate metabolism; Tryptophan metabolism
CBR1	Arachidonic acid metabolism; Folate biosynthesis; Metabolism of xenobiotics by cytochrome P450
CBR3	Arachidonic acid metabolism; Metabolism of xenobiotics by cytochrome P450
CBS	Cysteine and methionine metabolism; Cysteine and methionine metabolism; Glycine, serine and threonine metabolism; Glycine, serine and threonine metabolism
CCBL1	Selenocompound metabolism; Tryptophan metabolism
CCBL2	Selenocompound metabolism; Tryptophan metabolism
CD38	Nicotinate and nicotinamide metabolism
CDA	Drug metabolism - other enzymes; Pyrimidine metabolism
CDIPT	Glycerophospholipid metabolism; Inositol phosphate metabolism
CDO1	Cysteine and methionine metabolism; Taurine and hypotaurine metabolism
CDS1	Glycerophospholipid metabolism
CDS2	Glycerophospholipid metabolism
CECR1	Purine metabolism
CEL	Glycerolipid metabolism; Glycerolipid metabolism; Steroid biosynthesis
CEPT1	Ether lipid metabolism; Glycerophospholipid metabolism; Phosphonate and phosphinate metabolism
CERK	Sphingolipid metabolism
CES1	Drug metabolism - other enzymes
CES2	Drug metabolism - other enzymes
CH25H	Primary bile acid biosynthesis
CHAC1	Glutathione metabolism
CHAC2	Glutathione metabolism
CHAT	Glycerophospholipid metabolism
CHDH	Glycine, serine and threonine metabolism
CHIA	Amino sugar and nucleotide sugar metabolism
CHIT1	Amino sugar and nucleotide sugar metabolism
CHKA	Glycerophospholipid metabolism
CHKB	Glycerophospholipid metabolism
CHPF	Glycosaminoglycan biosynthesis - chondroitin sulfate / dermatan sulfate
CHPF2	Glycosaminoglycan biosynthesis - chondroitin sulfate / dermatan sulfate
CHPT1	Ether lipid metabolism; Glycerophospholipid metabolism; Phosphonate and phosphinate metabolism
CHST1	Glycosaminoglycan biosynthesis - keratan sulfate
CHST10	Mannose type O-glycan biosynthesis
CHST11	Glycosaminoglycan biosynthesis - chondroitin sulfate / dermatan sulfate
CHST12	Glycosaminoglycan biosynthesis - chondroitin sulfate / dermatan sulfate
CHST13	Glycosaminoglycan biosynthesis - chondroitin sulfate / dermatan sulfate
CHST14	Glycosaminoglycan biosynthesis - chondroitin sulfate / dermatan sulfate
CHST15	Glycosaminoglycan biosynthesis - chondroitin sulfate / dermatan sulfate
CHST2	Glycosaminoglycan biosynthesis - keratan sulfate
CHST3	Glycosaminoglycan biosynthesis - chondroitin sulfate / dermatan sulfate
CHST4	Glycosaminoglycan biosynthesis - keratan sulfate
CHST6	Glycosaminoglycan biosynthesis - keratan sulfate
CHST7	Glycosaminoglycan biosynthesis - chondroitin sulfate / dermatan sulfate
CHSY1	Glycosaminoglycan biosynthesis - chondroitin sulfate / dermatan sulfate
CHSY3	Glycosaminoglycan biosynthesis - chondroitin sulfate / dermatan sulfate
CKB	Arginine and proline metabolism
CKM	Arginine and proline metabolism
CKMT1A	Arginine and proline metabolism
CKMT1B	Arginine and proline metabolism
CKMT2	Arginine and proline metabolism
CMAS	Amino sugar and nucleotide sugar metabolism
CMPK1	Drug metabolism - other enzymes; Pyrimidine metabolism
CMPK2	Pyrimidine metabolism
CNDP1	Arginine and proline metabolism; beta-Alanine metabolism; Histidine metabolism
CNDP2	Arginine and proline metabolism; beta-Alanine metabolism; Histidine metabolism
COASY	Pantothenate and CoA biosynthesis
COMT	Steroid hormone biosynthesis; Tyrosine metabolism
COQ2	Ubiquinone and other terpenoid-quinone biosynthesis; Ubiquinone and other terpenoid-quinone biosynthesis
COQ3	Ubiquinone and other terpenoid-quinone biosynthesis; Ubiquinone and other terpenoid-quinone biosynthesis
COQ5	Ubiquinone and other terpenoid-quinone biosynthesis; Ubiquinone and other terpenoid-quinone biosynthesis
COQ6	Ubiquinone and other terpenoid-quinone biosynthesis; Ubiquinone and other terpenoid-quinone biosynthesis
COQ7	Ubiquinone and other terpenoid-quinone biosynthesis; Ubiquinone and other terpenoid-quinone biosynthesis
COX10	Oxidative phosphorylation; Porphyrin and chlorophyll metabolism
COX11	Oxidative phosphorylation
COX15	Oxidative phosphorylation; Porphyrin and chlorophyll metabolism
COX17	Oxidative phosphorylation
COX4I1	Oxidative phosphorylation
COX4I2	Oxidative phosphorylation
COX5A	Oxidative phosphorylation
COX5B	Oxidative phosphorylation
COX6A1	Oxidative phosphorylation
COX6A2	Oxidative phosphorylation
COX6B1	Oxidative phosphorylation
COX6B2	Oxidative phosphorylation
COX6C	Oxidative phosphorylation
COX7A1	Oxidative phosphorylation
COX7A2	Oxidative phosphorylation
COX7A2L	Oxidative phosphorylation
COX7B	Oxidative phosphorylation
COX7B2	Oxidative phosphorylation
COX7C	Oxidative phosphorylation
COX8A	Oxidative phosphorylation
COX8C	Oxidative phosphorylation
CP	Porphyrin and chlorophyll metabolism
CPOX	Porphyrin and chlorophyll metabolism
CPS1	Alanine, aspartate and glutamate metabolism; Arginine biosynthesis; Nitrogen metabolism
CPT1A	Fatty acid degradation
CPT1B	Fatty acid degradation
CPT1C	Fatty acid degradation
CPT2	Fatty acid degradation
CRLS1	Glycerophospholipid metabolism
CRYL1	Pentose and glucuronate interconversions
CS	Glyoxylate and dicarboxylate metabolism; TCA cycle
CSAD	Taurine and hypotaurine metabolism
CSGALNACT1	Glycosaminoglycan biosynthesis - chondroitin sulfate / dermatan sulfate
CSGALNACT2	Glycosaminoglycan biosynthesis - chondroitin sulfate / dermatan sulfate
CTH	Cysteine and methionine metabolism; Glycine, serine and threonine metabolism; Selenocompound metabolism
CTPS	Pyrimidine metabolism
CTPS2	Pyrimidine metabolism
CYB5R1	Amino sugar and nucleotide sugar metabolism
CYB5R2	Amino sugar and nucleotide sugar metabolism
CYB5R3	Amino sugar and nucleotide sugar metabolism
CYB5R4	Amino sugar and nucleotide sugar metabolism
CYB5RL	Amino sugar and nucleotide sugar metabolism
CYC1	Oxidative phosphorylation
CYP11A1	Steroid hormone biosynthesis
CYP11B1	Steroid hormone biosynthesis
CYP11B2	Steroid hormone biosynthesis
CYP17A1	Steroid hormone biosynthesis
CYP19A1	Steroid hormone biosynthesis
CYP1A1	Metabolism of xenobiotics by cytochrome P450; Retinol metabolism; Steroid hormone biosynthesis; Tryptophan metabolism
CYP1A2	Caffeine metabolism; Drug metabolism - cytochrome P450; Linoleic acid metabolism; Metabolism of xenobiotics by cytochrome P450; Retinol metabolism; Steroid hormone biosynthesis; Tryptophan metabolism
CYP1B1	Metabolism of xenobiotics by cytochrome P450; Steroid hormone biosynthesis; Tryptophan metabolism
CYP21A2	Steroid hormone biosynthesis
CYP24A1	Steroid biosynthesis
CYP26A1	Retinol metabolism
CYP26B1	Retinol metabolism
CYP26C1	Retinol metabolism
CYP27A1	Primary bile acid biosynthesis
CYP27B1	Steroid biosynthesis
CYP27C1	Retinol metabolism
CYP2A13	Metabolism of xenobiotics by cytochrome P450
CYP2A6	Caffeine metabolism; Drug metabolism - cytochrome P450; Drug metabolism - other enzymes; Metabolism of xenobiotics by cytochrome P450; Retinol metabolism
CYP2B6	Arachidonic acid metabolism; Drug metabolism - cytochrome P450; Metabolism of xenobiotics by cytochrome P450; Retinol metabolism
CYP2C18	Retinol metabolism
CYP2C19	Arachidonic acid metabolism; Drug metabolism - cytochrome P450; Linoleic acid metabolism
CYP2C8	Arachidonic acid metabolism; Drug metabolism - cytochrome P450; Linoleic acid metabolism; Retinol metabolism
CYP2C9	Arachidonic acid metabolism; Drug metabolism - cytochrome P450; Linoleic acid metabolism; Metabolism of xenobiotics by cytochrome P450; Retinol metabolism
CYP2D6	Drug metabolism - cytochrome P450; Drug metabolism - cytochrome P450; Metabolism of xenobiotics by cytochrome P450; Metabolism of xenobiotics by cytochrome P450
CYP2D7	Drug metabolism - cytochrome P450; Metabolism of xenobiotics by cytochrome P450
CYP2E1	Arachidonic acid metabolism; Drug metabolism - cytochrome P450; Drug metabolism - other enzymes; Linoleic acid metabolism; Metabolism of xenobiotics by cytochrome P450; Steroid hormone biosynthesis
CYP2F1	Metabolism of xenobiotics by cytochrome P450
CYP2J2	Arachidonic acid metabolism; Linoleic acid metabolism
CYP2R1	Steroid biosynthesis
CYP2S1	Metabolism of xenobiotics by cytochrome P450; Retinol metabolism
CYP2U1	Arachidonic acid metabolism
CYP39A1	Primary bile acid biosynthesis
CYP3A4	Drug metabolism - cytochrome P450; Drug metabolism - other enzymes; Linoleic acid metabolism; Metabolism of xenobiotics by cytochrome P450; Retinol metabolism; Steroid hormone biosynthesis
CYP3A5	Drug metabolism - cytochrome P450; Metabolism of xenobiotics by cytochrome P450; Retinol metabolism; Steroid hormone biosynthesis
CYP3A7	Retinol metabolism; Steroid hormone biosynthesis
CYP46A1	Primary bile acid biosynthesis
CYP4A11	Arachidonic acid metabolism; Fatty acid degradation; Retinol metabolism
CYP4A22	Arachidonic acid metabolism; Fatty acid degradation; Retinol metabolism
CYP4F2	Arachidonic acid metabolism
CYP4F3	Arachidonic acid metabolism
CYP4F8	Arachidonic acid metabolism
CYP51A1	Cholesterol Biosynthesis; Steroid biosynthesis
CYP7A1	Primary bile acid biosynthesis; Steroid hormone biosynthesis
CYP7B1	Primary bile acid biosynthesis; Steroid hormone biosynthesis
CYP8B1	Primary bile acid biosynthesis
DAD1	N-Glycan biosynthesis
DAK	Fructose and mannose metabolism; Glycerolipid metabolism; Glycerolipid metabolism
DAO	Arginine and proline metabolism; D-Arginine and D-ornithine metabolism; Glycine, serine and threonine metabolism
DBH	Tyrosine metabolism
DBT	Propanoate metabolism; Valine, leucine and isoleucine degradation
DCI	Fatty acid degradation
DCK	Purine metabolism; Pyrimidine metabolism
DCT	Tyrosine metabolism
DCTD	Pyrimidine metabolism
DCTPP1	Pyrimidine metabolism
DCXR	Pentose and glucuronate interconversions
DDC	Phenylalanine metabolism; Tryptophan metabolism; Tyrosine metabolism
DDO	Alanine, aspartate and glutamate metabolism
DDOST	N-Glycan biosynthesis
DEGS1	Sphingolipid metabolism
DEGS2	Sphingolipid metabolism
DERA	Pentose phosphate pathway
DGAT1	Glycerolipid metabolism; Glycerolipid metabolism; Retinol metabolism
DGAT2	Glycerolipid metabolism; Glycerolipid metabolism
DGKA	Glycerolipid metabolism; Glycerolipid metabolism; Glycerophospholipid metabolism
DGKB	Glycerolipid metabolism; Glycerolipid metabolism; Glycerophospholipid metabolism
DGKD	Glycerolipid metabolism; Glycerolipid metabolism; Glycerophospholipid metabolism
DGKE	Glycerolipid metabolism; Glycerolipid metabolism; Glycerophospholipid metabolism
DGKG	Glycerolipid metabolism; Glycerolipid metabolism; Glycerophospholipid metabolism
DGKH	Glycerolipid metabolism; Glycerolipid metabolism; Glycerophospholipid metabolism
DGKI	Glycerolipid metabolism; Glycerolipid metabolism; Glycerophospholipid metabolism
DGKK	Glycerolipid metabolism; Glycerolipid metabolism; Glycerophospholipid metabolism
DGKQ	Glycerolipid metabolism; Glycerolipid metabolism; Glycerophospholipid metabolism
DGKZ	Glycerolipid metabolism; Glycerolipid metabolism; Glycerophospholipid metabolism
DGUOK	Purine metabolism
DHCR24	Cholesterol Biosynthesis; Steroid biosynthesis
DHCR7	Cholesterol Biosynthesis; Steroid biosynthesis
DHDDS	Terpenoid backbone biosynthesis
DHDH	Metabolism of xenobiotics by cytochrome P450; Pentose and glucuronate interconversions
DHDPSL	Arginine and proline metabolism; Glyoxylate and dicarboxylate metabolism
DHFR	Folate biosynthesis; One carbon pool by folate
DHFRL1	Folate biosynthesis; One carbon pool by folate
DHODH	Pyrimidine metabolism
DHRS3	Retinol metabolism
DHRS4	Retinol metabolism
DHRS4L1	Retinol metabolism
DHRS4L2	Retinol metabolism
DHRS9	Retinol metabolism
DLAT	Gluconeogenesis; Glycolysis; Pyruvate metabolism; TCA cycle
DLD	Gluconeogenesis; Glycine, serine and threonine metabolism; Glycolysis; Glyoxylate and dicarboxylate metabolism; Propanoate metabolism; Pyruvate metabolism; TCA cycle; Valine, leucine and isoleucine degradation
DLST	Lysine degradation; TCA cycle
DMGDH	Glycine, serine and threonine metabolism
DNMT1	Cysteine and methionine metabolism
DNMT3A	Cysteine and methionine metabolism
DNMT3B	Cysteine and methionine metabolism
DOLK	N-Glycan biosynthesis
DOLPP1	N-Glycan biosynthesis
DOT1L	Lysine degradation
DPAGT1	N-Glycan biosynthesis
DPM1	N-Glycan biosynthesis
DPM2	Glycosylphosphatidylinositol (GPI)-anchor biosynthesis; N-Glycan biosynthesis
DPM3	N-Glycan biosynthesis
DPYD	beta-Alanine metabolism; Drug metabolism - other enzymes; Pantothenate and CoA biosynthesis; Pyrimidine metabolism
DPYS	beta-Alanine metabolism; Drug metabolism - other enzymes; Pantothenate and CoA biosynthesis; Pyrimidine metabolism
DSE	Glycosaminoglycan biosynthesis - chondroitin sulfate / dermatan sulfate
DTYMK	Pyrimidine metabolism
DUT	Drug metabolism - other enzymes; Pyrimidine metabolism
EARS2	Porphyrin and chlorophyll metabolism
EBP	Cholesterol Biosynthesis; Steroid biosynthesis
ECHDC1	Propanoate metabolism
ECHS1	beta-Alanine metabolism; Butanoate metabolism; Fatty acid degradation; Fatty acid elongation; Lysine degradation; Propanoate metabolism; Tryptophan metabolism; Valine, leucine and isoleucine degradation
EHHADH	beta-Alanine metabolism; Butanoate metabolism; Fatty acid degradation; Lysine degradation; Propanoate metabolism; Tryptophan metabolism; Valine, leucine and isoleucine degradation
EHMT1	Lysine degradation
EHMT2	Lysine degradation
ELOVL1	Fatty acid elongation
ELOVL2	Biosynthesis of unsaturated fatty acids; Fatty acid elongation
ELOVL3	Fatty acid elongation
ELOVL4	Fatty acid elongation
ELOVL5	Biosynthesis of unsaturated fatty acids; Fatty acid elongation
ELOVL6	Biosynthesis of unsaturated fatty acids; Fatty acid elongation
ELOVL7	Fatty acid elongation
ENGASE	Other glycan degradation
ENO1	Gluconeogenesis; Glycolysis
ENO2	Gluconeogenesis; Glycolysis
ENO3	Gluconeogenesis; Glycolysis
ENOPH1	Cysteine and methionine metabolism
ENOSF1	Fructose and mannose metabolism
ENPP1	Nicotinate and nicotinamide metabolism; Pantothenate and CoA biosynthesis; Purine metabolism; Pyrimidine metabolism; Riboflavin metabolism; Starch and sucrose metabolism
ENPP2	Ether lipid metabolism
ENPP3	Nicotinate and nicotinamide metabolism; Pantothenate and CoA biosynthesis; Purine metabolism; Pyrimidine metabolism; Riboflavin metabolism; Starch and sucrose metabolism
ENPP4	Purine metabolism
ENPP6	Ether lipid metabolism
ENPP7	Sphingolipid metabolism
ENTPD1	Purine metabolism; Pyrimidine metabolism
ENTPD2	Purine metabolism
ENTPD3	Purine metabolism; Pyrimidine metabolism
ENTPD4	Purine metabolism; Pyrimidine metabolism
ENTPD5	Purine metabolism; Pyrimidine metabolism
ENTPD6	Purine metabolism; Pyrimidine metabolism
ENTPD8	Purine metabolism; Pyrimidine metabolism
EPHX1	Metabolism of xenobiotics by cytochrome P450
EPHX2	Arachidonic acid metabolism
EPRS	Porphyrin and chlorophyll metabolism
EPT1	Ether lipid metabolism; Glycerophospholipid metabolism; Phosphonate and phosphinate metabolism
ETHE1	Sulfur metabolism
ETNK1	Glycerophospholipid metabolism
ETNK2	Glycerophospholipid metabolism
EXT1	Glycosaminoglycan biosynthesis - heparan sulfate / heparin
EXT2	Glycosaminoglycan biosynthesis - heparan sulfate / heparin
EXTL1	Glycosaminoglycan biosynthesis - heparan sulfate / heparin
EXTL2	Glycosaminoglycan biosynthesis - heparan sulfate / heparin
EXTL3	Glycosaminoglycan biosynthesis - heparan sulfate / heparin
EZH1	Lysine degradation
EZH2	Lysine degradation
FADS1	Biosynthesis of unsaturated fatty acids
FADS2	alpha-Linolenic acid metabolism; Biosynthesis of unsaturated fatty acids
FAH	Tyrosine metabolism
FAHD1	Tyrosine metabolism
FAM108A1	Fatty acid elongation
FAM108B1	Fatty acid elongation
FAM108C1	Fatty acid elongation
FASN	Fatty acid biosynthesis
FBP1	Fructose and mannose metabolism; Gluconeogenesis; Glycolysis; Pentose phosphate pathway
FBP2	Fructose and mannose metabolism; Gluconeogenesis; Glycolysis; Pentose phosphate pathway
FDFT1	Cholesterol Biosynthesis; Steroid biosynthesis
FDPS	Cholesterol Biosynthesis; Terpenoid backbone biosynthesis
FECH	Porphyrin and chlorophyll metabolism
FH	Pyruvate metabolism; TCA cycle
FHIT	Purine metabolism
FIG4	Inositol phosphate metabolism
FKRP	Mannose type O-glycan biosynthesis
FKTN	Mannose type O-glycan biosynthesis
FLAD1	Riboflavin metabolism
FMO1	Drug metabolism - cytochrome P450
FMO2	Drug metabolism - cytochrome P450
FMO3	Drug metabolism - cytochrome P450
FMO4	Drug metabolism - cytochrome P450
FMO5	Drug metabolism - cytochrome P450
FNTA	Terpenoid backbone biosynthesis
FNTB	Terpenoid backbone biosynthesis
FOLH1	Alanine, aspartate and glutamate metabolism
FPGS	Folate biosynthesis
FPGT	Amino sugar and nucleotide sugar metabolism; Fructose and mannose metabolism
FTCD	Histidine metabolism; One carbon pool by folate
FUCA1	Other glycan degradation
FUCA2	Other glycan degradation
FUK	Amino sugar and nucleotide sugar metabolism; Fructose and mannose metabolism
FUT1	Glycosphingolipid biosynthesis - globo and isoglobo series; Glycosphingolipid biosynthesis - lacto and neolacto series
FUT2	Glycosphingolipid biosynthesis - globo and isoglobo series; Glycosphingolipid biosynthesis - lacto and neolacto series
FUT3	Glycosphingolipid biosynthesis - lacto and neolacto series
FUT4	Glycosphingolipid biosynthesis - lacto and neolacto series; Mannose type O-glycan biosynthesis
FUT5	Glycosphingolipid biosynthesis - lacto and neolacto series
FUT6	Glycosphingolipid biosynthesis - lacto and neolacto series
FUT7	Glycosphingolipid biosynthesis - lacto and neolacto series
FUT8	Glycosaminoglycan biosynthesis - keratan sulfate; N-Glycan biosynthesis
FUT9	Glycosphingolipid biosynthesis - globo and isoglobo series; Glycosphingolipid biosynthesis - lacto and neolacto series; Mannose type O-glycan biosynthesis
FXN	Porphyrin and chlorophyll metabolism
G6PC	Galactose metabolism; Gluconeogenesis; Glycolysis; Starch and sucrose metabolism
G6PC2	Galactose metabolism; Gluconeogenesis; Glycolysis; Starch and sucrose metabolism
G6PC3	Galactose metabolism; Gluconeogenesis; Starch and sucrose metabolism
G6PD	Glutathione metabolism; Pentose phosphate pathway
GAA	Galactose metabolism; Starch and sucrose metabolism
GAD1	Alanine, aspartate and glutamate metabolism; beta-Alanine metabolism; Butanoate metabolism; Taurine and hypotaurine metabolism
GAD2	Alanine, aspartate and glutamate metabolism; beta-Alanine metabolism; Butanoate metabolism; Taurine and hypotaurine metabolism
GADL1	beta-Alanine metabolism; Pantothenate and CoA biosynthesis; Taurine and hypotaurine metabolism
GAL3ST1	Ether lipid metabolism; Sphingolipid metabolism
GALC	Sphingolipid metabolism
GALE	Amino sugar and nucleotide sugar metabolism; Galactose metabolism
GALK1	Amino sugar and nucleotide sugar metabolism; Galactose metabolism
GALM	Galactose metabolism; Gluconeogenesis; Glycolysis
GALNS	Glycosaminoglycan degradation
GALNT1	Mucin type O-glycan biosynthesis
GALNT10	Mucin type O-glycan biosynthesis
GALNT11	Mucin type O-glycan biosynthesis
GALNT12	Mucin type O-glycan biosynthesis
GALNT13	Mucin type O-glycan biosynthesis
GALNT14	Mucin type O-glycan biosynthesis
GALNT2	Mucin type O-glycan biosynthesis
GALNT3	Mucin type O-glycan biosynthesis
GALNT4	Mucin type O-glycan biosynthesis
GALNT5	Mucin type O-glycan biosynthesis
GALNT6	Mucin type O-glycan biosynthesis
GALNT7	Mucin type O-glycan biosynthesis
GALNT8	Mucin type O-glycan biosynthesis
GALNT9	Mucin type O-glycan biosynthesis
GALNTL2	Mucin type O-glycan biosynthesis
GALNTL4	Mucin type O-glycan biosynthesis
GALNTL5	Mucin type O-glycan biosynthesis
GALNTL6	Mucin type O-glycan biosynthesis
GALT	Amino sugar and nucleotide sugar metabolism; Galactose metabolism
GAMT	Arginine and proline metabolism; Glycine, serine and threonine metabolism
GANAB	N-Glycan biosynthesis
GANC	Galactose metabolism; Starch and sucrose metabolism
GAPDH	Gluconeogenesis; Glycolysis
GAPDHS	Gluconeogenesis; Glycolysis
GART	One carbon pool by folate; Purine metabolism
GATM	Arginine and proline metabolism; Glycine, serine and threonine metabolism
GBA	Other glycan degradation; Sphingolipid metabolism
GBA2	Other glycan degradation; Sphingolipid metabolism
GBA3	Starch and sucrose metabolism
GBE1	Starch and sucrose metabolism
GBGT1	Glycosphingolipid biosynthesis - globo and isoglobo series
GCAT	Glycine, serine and threonine metabolism
GCDH	Fatty acid degradation; Lysine degradation; Tryptophan metabolism
GCH1	Folate biosynthesis
GCK	Amino sugar and nucleotide sugar metabolism; Galactose metabolism; Gluconeogenesis; Glycolysis; Starch and sucrose metabolism
GCLC	Cysteine and methionine metabolism; Glutathione metabolism
GCLM	Cysteine and methionine metabolism; Glutathione metabolism
GCNT1	Mucin type O-glycan biosynthesis
GCNT2	Glycosphingolipid biosynthesis - lacto and neolacto series
GCNT3	Mucin type O-glycan biosynthesis
GCNT4	Mucin type O-glycan biosynthesis
GCSH	Glycine, serine and threonine metabolism; Glyoxylate and dicarboxylate metabolism
GDA	Purine metabolism
GDPD1	Ether lipid metabolism
GDPD3	Ether lipid metabolism
GFPT1	Alanine, aspartate and glutamate metabolism; Amino sugar and nucleotide sugar metabolism
GFPT2	Alanine, aspartate and glutamate metabolism; Amino sugar and nucleotide sugar metabolism
GGCT	Glutathione metabolism
GGCX	Ubiquinone and other terpenoid-quinone biosynthesis; Ubiquinone and other terpenoid-quinone biosynthesis
GGH	Folate biosynthesis
GGPS1	Cholesterol Biosynthesis; Terpenoid backbone biosynthesis
GGT1	Arachidonic acid metabolism; Glutathione metabolism; Taurine and hypotaurine metabolism
GGT5	Arachidonic acid metabolism; Glutathione metabolism; Taurine and hypotaurine metabolism
GGT6	Glutathione metabolism; Taurine and hypotaurine metabolism
GGT7	Glutathione metabolism; Taurine and hypotaurine metabolism
GK	Glycerolipid metabolism; Glycerolipid metabolism
GK2	Glycerolipid metabolism; Glycerolipid metabolism
GLA	Galactose metabolism; Glycerolipid metabolism; Glycerolipid metabolism; Glycosphingolipid biosynthesis - globo and isoglobo series; Sphingolipid metabolism
GLB1	Galactose metabolism; Glycosaminoglycan degradation; Glycosphingolipid biosynthesis - ganglio series; Other glycan degradation; Sphingolipid metabolism
GLCE	Glycosaminoglycan biosynthesis - heparan sulfate / heparin
GLDC	Glycine, serine and threonine metabolism; Glyoxylate and dicarboxylate metabolism
GLO1	Pyruvate metabolism
GLS	Alanine, aspartate and glutamate metabolism; Arginine biosynthesis; D-Glutamine and D-glutamate metabolism
GLS2	Alanine, aspartate and glutamate metabolism; Arginine biosynthesis; D-Glutamine and D-glutamate metabolism
GLT25D1	Lysine degradation; Other types of O-glycan biosynthesis
GLT25D2	Lysine degradation; Other types of O-glycan biosynthesis
GLT8D4	Other types of O-glycan biosynthesis
GLUD1	Alanine, aspartate and glutamate metabolism; Arginine biosynthesis; D-Glutamine and D-glutamate metabolism; Nitrogen metabolism
GLUD2	Alanine, aspartate and glutamate metabolism; Arginine biosynthesis; D-Glutamine and D-glutamate metabolism; Nitrogen metabolism
GLUL	Alanine, aspartate and glutamate metabolism; Arginine biosynthesis; Glyoxylate and dicarboxylate metabolism; Nitrogen metabolism
GLYAT	Phenylalanine metabolism
GLYCTK	Glycerolipid metabolism; Glycerolipid metabolism; Glycine, serine and threonine metabolism; Glyoxylate and dicarboxylate metabolism; Pentose phosphate pathway
GMDS	Amino sugar and nucleotide sugar metabolism; Fructose and mannose metabolism
GMPPA	Amino sugar and nucleotide sugar metabolism; Fructose and mannose metabolism
GMPPB	Amino sugar and nucleotide sugar metabolism; Fructose and mannose metabolism
GMPR	Purine metabolism
GMPR2	Purine metabolism
GMPS	Drug metabolism - other enzymes; Purine metabolism
GNE	Amino sugar and nucleotide sugar metabolism
GNMT	Glycine, serine and threonine metabolism
GNPAT	Glycerophospholipid metabolism
GNPDA1	Amino sugar and nucleotide sugar metabolism
GNPDA2	Amino sugar and nucleotide sugar metabolism
GNPNAT1	Amino sugar and nucleotide sugar metabolism
GNS	Glycosaminoglycan degradation
GOT1	Alanine, aspartate and glutamate metabolism; Arginine and proline metabolism; Arginine biosynthesis; Cysteine and methionine metabolism; Gluconeogenesis; Phenylalanine metabolism; Phenylalanine, tyrosine and tryptophan biosynthesis; Tyrosine metabolism
GOT2	Alanine, aspartate and glutamate metabolism; Arginine and proline metabolism; Arginine biosynthesis; Cysteine and methionine metabolism; Gluconeogenesis; Phenylalanine metabolism; Phenylalanine, tyrosine and tryptophan biosynthesis; Tyrosine metabolism
GPAA1	Glycosylphosphatidylinositol (GPI)-anchor biosynthesis
GPAM	Glycerolipid metabolism; Glycerolipid metabolism; Glycerophospholipid metabolism
GPAT2	Glycerolipid metabolism; Glycerolipid metabolism; Glycerophospholipid metabolism
GPCPD1	Glycerophospholipid metabolism
GPD1	Glycerophospholipid metabolism
GPD1L	Glycerophospholipid metabolism
GPD2	Glycerophospholipid metabolism
GPHN	Folate biosynthesis
GPI	Amino sugar and nucleotide sugar metabolism; Gluconeogenesis; Glycolysis; Pentose phosphate pathway; Starch and sucrose metabolism
GPLD1	Glycosylphosphatidylinositol (GPI)-anchor biosynthesis
GPT	Alanine, aspartate and glutamate metabolism; Arginine biosynthesis
GPT2	Alanine, aspartate and glutamate metabolism; Arginine biosynthesis
GPX1	Arachidonic acid metabolism; Glutathione metabolism
GPX2	Arachidonic acid metabolism; Glutathione metabolism
GPX3	Arachidonic acid metabolism; Glutathione metabolism
GPX4	Glutathione metabolism
GPX5	Arachidonic acid metabolism; Glutathione metabolism
GPX6	Arachidonic acid metabolism; Glutathione metabolism
GPX7	Arachidonic acid metabolism; Glutathione metabolism
GPX8	Arachidonic acid metabolism; Glutathione metabolism
GRHPR	Glycine, serine and threonine metabolism; Glyoxylate and dicarboxylate metabolism; Pyruvate metabolism
GSR	Glutathione metabolism
GSS	Cysteine and methionine metabolism; Glutathione metabolism
GSTA1	Drug metabolism - cytochrome P450; Drug metabolism - other enzymes; Glutathione metabolism; Metabolism of xenobiotics by cytochrome P450
GSTA2	Drug metabolism - cytochrome P450; Drug metabolism - other enzymes; Glutathione metabolism; Metabolism of xenobiotics by cytochrome P450
GSTA3	Drug metabolism - cytochrome P450; Drug metabolism - other enzymes; Glutathione metabolism; Metabolism of xenobiotics by cytochrome P450
GSTA4	Drug metabolism - cytochrome P450; Drug metabolism - other enzymes; Glutathione metabolism; Metabolism of xenobiotics by cytochrome P450
GSTA5	Drug metabolism - cytochrome P450; Drug metabolism - other enzymes; Glutathione metabolism; Metabolism of xenobiotics by cytochrome P450
GSTK1	Drug metabolism - cytochrome P450; Glutathione metabolism; Metabolism of xenobiotics by cytochrome P450
GSTM1	Drug metabolism - cytochrome P450; Drug metabolism - other enzymes; Glutathione metabolism; Metabolism of xenobiotics by cytochrome P450
GSTM2	Drug metabolism - cytochrome P450; Drug metabolism - other enzymes; Glutathione metabolism; Metabolism of xenobiotics by cytochrome P450
GSTM3	Drug metabolism - cytochrome P450; Drug metabolism - other enzymes; Glutathione metabolism; Metabolism of xenobiotics by cytochrome P450
GSTM4	Drug metabolism - cytochrome P450; Drug metabolism - other enzymes; Glutathione metabolism; Metabolism of xenobiotics by cytochrome P450
GSTM5	Drug metabolism - cytochrome P450; Drug metabolism - other enzymes; Glutathione metabolism; Metabolism of xenobiotics by cytochrome P450
GSTO1	Drug metabolism - cytochrome P450; Drug metabolism - other enzymes; Glutathione metabolism; Metabolism of xenobiotics by cytochrome P450
GSTO2	Drug metabolism - cytochrome P450; Drug metabolism - other enzymes; Glutathione metabolism; Metabolism of xenobiotics by cytochrome P450
GSTP1	Drug metabolism - cytochrome P450; Drug metabolism - other enzymes; Glutathione metabolism; Metabolism of xenobiotics by cytochrome P450
GSTT1	Drug metabolism - cytochrome P450; Drug metabolism - other enzymes; Glutathione metabolism; Metabolism of xenobiotics by cytochrome P450
GSTT2	Drug metabolism - cytochrome P450; Drug metabolism - other enzymes; Glutathione metabolism; Metabolism of xenobiotics by cytochrome P450
GSTT2B	Drug metabolism - cytochrome P450; Drug metabolism - other enzymes; Glutathione metabolism; Metabolism of xenobiotics by cytochrome P450
GSTZ1	Tyrosine metabolism
GUCY1A2	Purine metabolism
GUCY1A3	Purine metabolism
GUCY1B3	Purine metabolism
GUCY2C	Purine metabolism
GUCY2D	Purine metabolism
GUCY2F	Purine metabolism
GUK1	Purine metabolism
GUSB	Drug metabolism - other enzymes; Glycosaminoglycan degradation; Pentose and glucuronate interconversions; Porphyrin and chlorophyll metabolism
GXYLT1	Other types of O-glycan biosynthesis
GYG1	Starch and sucrose metabolism
GYG2	Starch and sucrose metabolism
GYLTL1B	Mannose type O-glycan biosynthesis
GYS1	Starch and sucrose metabolism
GYS2	Starch and sucrose metabolism
H6PD	Pentose phosphate pathway
HAAO	Tryptophan metabolism
HADH	Butanoate metabolism; Fatty acid degradation; Fatty acid elongation; Lysine degradation; Tryptophan metabolism; Valine, leucine and isoleucine degradation
HADHA	beta-Alanine metabolism; Biosynthesis of unsaturated fatty acids; Butanoate metabolism; Fatty acid degradation; Fatty acid elongation; Lysine degradation; Propanoate metabolism; Tryptophan metabolism; Valine, leucine and isoleucine degradation
HADHB	Fatty acid degradation; Fatty acid elongation; Valine, leucine and isoleucine degradation
HAGH	Pyruvate metabolism
HAL	Histidine metabolism
HAO1	Glyoxylate and dicarboxylate metabolism
HAO2	Glyoxylate and dicarboxylate metabolism
HCCS	Porphyrin and chlorophyll metabolism
HDC	Histidine metabolism
HDDC3	Purine metabolism
HEPH	Porphyrin and chlorophyll metabolism
HEXA	Amino sugar and nucleotide sugar metabolism; Glycosaminoglycan degradation; Glycosphingolipid biosynthesis - ganglio series; Glycosphingolipid biosynthesis - globo and isoglobo series; Other glycan degradation
HEXB	Amino sugar and nucleotide sugar metabolism; Glycosaminoglycan degradation; Glycosphingolipid biosynthesis - ganglio series; Glycosphingolipid biosynthesis - globo and isoglobo series; Other glycan degradation
HEXDC	Other glycan degradation
HGD	Tyrosine metabolism
HGSNAT	Glycosaminoglycan degradation
HIBADH	Valine, leucine and isoleucine degradation
HIBCH	beta-Alanine metabolism; Propanoate metabolism; Valine, leucine and isoleucine degradation
HK1	Amino sugar and nucleotide sugar metabolism; Fructose and mannose metabolism; Galactose metabolism; Gluconeogenesis; Glycolysis; Starch and sucrose metabolism
HK2	Amino sugar and nucleotide sugar metabolism; Fructose and mannose metabolism; Galactose metabolism; Gluconeogenesis; Glycolysis; Starch and sucrose metabolism
HK3	Amino sugar and nucleotide sugar metabolism; Fructose and mannose metabolism; Galactose metabolism; Gluconeogenesis; Glycolysis; Starch and sucrose metabolism
HKDC1	Amino sugar and nucleotide sugar metabolism; Fructose and mannose metabolism; Galactose metabolism; Gluconeogenesis; Glycolysis; Starch and sucrose metabolism
HLCS	Biotin metabolism
HMBS	Porphyrin and chlorophyll metabolism
HMGCL	Butanoate metabolism; Synthesis and degradation of ketone bodies; Valine, leucine and isoleucine degradation
HMGCLL1	Butanoate metabolism; Synthesis and degradation of ketone bodies; Valine, leucine and isoleucine degradation
HMGCR	Cholesterol Biosynthesis; Terpenoid backbone biosynthesis
HMGCS1	Butanoate metabolism; Cholesterol Biosynthesis; Synthesis and degradation of ketone bodies; Terpenoid backbone biosynthesis; Valine, leucine and isoleucine degradation
HMGCS2	Butanoate metabolism; Synthesis and degradation of ketone bodies; Terpenoid backbone biosynthesis; Valine, leucine and isoleucine degradation
HMOX1	Porphyrin and chlorophyll metabolism
HMOX2	Porphyrin and chlorophyll metabolism
HNMT	Histidine metabolism
HPD	Phenylalanine metabolism; Tyrosine metabolism; Ubiquinone and other terpenoid-quinone biosynthesis; Ubiquinone and other terpenoid-quinone biosynthesis
HPGDS	Arachidonic acid metabolism; Drug metabolism - cytochrome P450; Glutathione metabolism; Metabolism of xenobiotics by cytochrome P450
HPRT1	Drug metabolism - other enzymes; Purine metabolism
HPSE	Glycosaminoglycan degradation
HPSE2	Glycosaminoglycan degradation
HS2ST1	Glycosaminoglycan biosynthesis - heparan sulfate / heparin
HS3ST1	Glycosaminoglycan biosynthesis - heparan sulfate / heparin
HS3ST2	Glycosaminoglycan biosynthesis - heparan sulfate / heparin
HS3ST3A1	Glycosaminoglycan biosynthesis - heparan sulfate / heparin
HS3ST3B1	Glycosaminoglycan biosynthesis - heparan sulfate / heparin
HS3ST5	Glycosaminoglycan biosynthesis - heparan sulfate / heparin
HS6ST1	Glycosaminoglycan biosynthesis - heparan sulfate / heparin
HS6ST2	Glycosaminoglycan biosynthesis - heparan sulfate / heparin
HS6ST3	Glycosaminoglycan biosynthesis - heparan sulfate / heparin
HSD11B1	Metabolism of xenobiotics by cytochrome P450; Steroid hormone biosynthesis
HSD11B2	Steroid hormone biosynthesis
HSD17B1	Steroid hormone biosynthesis
HSD17B10	Valine, leucine and isoleucine degradation
HSD17B12	Biosynthesis of unsaturated fatty acids; Fatty acid elongation; Steroid hormone biosynthesis
HSD17B2	Steroid hormone biosynthesis
HSD17B3	Steroid hormone biosynthesis
HSD17B4	Primary bile acid biosynthesis
HSD17B6	Retinol metabolism; Steroid hormone biosynthesis
HSD17B7	Cholesterol Biosynthesis; Steroid biosynthesis; Steroid hormone biosynthesis
HSD17B8	Steroid hormone biosynthesis
HSD3B1	Steroid hormone biosynthesis
HSD3B2	Steroid hormone biosynthesis
HSD3B7	Primary bile acid biosynthesis
HYAL1	Glycosaminoglycan degradation
HYAL2	Glycosaminoglycan degradation
HYAL3	Glycosaminoglycan degradation
HYAL4	Glycosaminoglycan degradation
HYI	Glyoxylate and dicarboxylate metabolism
ICMT	Terpenoid backbone biosynthesis
IDH1	Glutathione metabolism; TCA cycle
IDH2	Glutathione metabolism; TCA cycle
IDH3A	TCA cycle
IDH3B	TCA cycle
IDH3G	TCA cycle
IDI1	Cholesterol Biosynthesis; Terpenoid backbone biosynthesis
IDI2	Terpenoid backbone biosynthesis
IDO1	Tryptophan metabolism
IDO2	Tryptophan metabolism
IDS	Glycosaminoglycan degradation
IDUA	Glycosaminoglycan degradation
IL4I1	Alanine, aspartate and glutamate metabolism; Cysteine and methionine metabolism; Phenylalanine metabolism; Phenylalanine, tyrosine and tryptophan biosynthesis; Tryptophan metabolism; Tyrosine metabolism; Valine, leucine and isoleucine degradation
IMPA1	Inositol phosphate metabolism
IMPA2	Inositol phosphate metabolism
IMPAD1	Inositol phosphate metabolism; Sulfur metabolism
IMPDH1	Drug metabolism - other enzymes; Purine metabolism
IMPDH2	Drug metabolism - other enzymes; Purine metabolism
INMT	Selenocompound metabolism; Tryptophan metabolism
INPP1	Inositol phosphate metabolism
INPP4A	Inositol phosphate metabolism
INPP4B	Inositol phosphate metabolism
INPP5A	Inositol phosphate metabolism
INPP5B	Inositol phosphate metabolism
INPP5D	Inositol phosphate metabolism
INPP5E	Inositol phosphate metabolism
INPP5F	Inositol phosphate metabolism
INPP5J	Inositol phosphate metabolism
INPP5K	Inositol phosphate metabolism
INPPL1	Inositol phosphate metabolism
IPMK	Inositol phosphate metabolism
IPPK	Inositol phosphate metabolism
ISPD	Mannose type O-glycan biosynthesis; Pentose and glucuronate interconversions
ISYNA1	Inositol phosphate metabolism
ITGB1BP3	Nicotinate and nicotinamide metabolism
ITPA	Drug metabolism - other enzymes; Purine metabolism
ITPK1	Inositol phosphate metabolism
ITPKA	Inositol phosphate metabolism
ITPKB	Inositol phosphate metabolism
ITPKC	Inositol phosphate metabolism
IVD	Valine, leucine and isoleucine degradation
KDSR	Sphingolipid metabolism
KHK	Fructose and mannose metabolism
KL	Pentose and glucuronate interconversions
KMO	Tryptophan metabolism
KMT2B	Lysine degradation
KTELC1	Other types of O-glycan biosynthesis
KYNU	Tryptophan metabolism
L2HGDH	Butanoate metabolism
LALBA	Galactose metabolism
LAP3	Arginine and proline metabolism; Glutathione metabolism
LARGE	Mannose type O-glycan biosynthesis
LASS1	Sphingolipid metabolism
LASS2	Sphingolipid metabolism
LASS3	Sphingolipid metabolism
LASS4	Sphingolipid metabolism
LASS5	Sphingolipid metabolism
LASS6	Sphingolipid metabolism
LBR	Cholesterol Biosynthesis
LCAT	Glycerophospholipid metabolism
LCLAT1	Glycerolipid metabolism; Glycerolipid metabolism; Glycerophospholipid metabolism
LCT	Galactose metabolism
LDHA	Cysteine and methionine metabolism; Gluconeogenesis; Glycolysis; Propanoate metabolism; Pyruvate metabolism
LDHAL6A	Cysteine and methionine metabolism; Gluconeogenesis; Glycolysis; Propanoate metabolism; Pyruvate metabolism
LDHAL6B	Cysteine and methionine metabolism; Gluconeogenesis; Glycolysis; Propanoate metabolism; Pyruvate metabolism
LDHB	Cysteine and methionine metabolism; Gluconeogenesis; Glycolysis; Propanoate metabolism; Pyruvate metabolism
LDHC	Cysteine and methionine metabolism; Gluconeogenesis; Glycolysis; Propanoate metabolism; Pyruvate metabolism
LDHD	Pyruvate metabolism
LFNG	Other types of O-glycan biosynthesis
LHPP	Oxidative phosphorylation
LIAS	Lipoic acid metabolism
LIPA	Cholesterol Biosynthesis; Steroid biosynthesis
LIPC	Glycerolipid metabolism; Glycerolipid metabolism
LIPF	Glycerolipid metabolism; Glycerolipid metabolism
LIPG	Glycerolipid metabolism; Glycerolipid metabolism
LIPT1	Lipoic acid metabolism
LIPT2	Lipoic acid metabolism
LPCAT1	Ether lipid metabolism; Glycerophospholipid metabolism
LPCAT2	Ether lipid metabolism; Glycerophospholipid metabolism
LPCAT3	Glycerophospholipid metabolism
LPCAT4	Ether lipid metabolism; Glycerophospholipid metabolism
LPGAT1	Glycerophospholipid metabolism
LPIN1	Glycerolipid metabolism; Glycerolipid metabolism; Glycerophospholipid metabolism
LPIN2	Glycerolipid metabolism; Glycerolipid metabolism; Glycerophospholipid metabolism
LPIN3	Glycerolipid metabolism; Glycerolipid metabolism; Glycerophospholipid metabolism
LPL	Glycerolipid metabolism; Glycerolipid metabolism
LRAT	Retinol metabolism
LRTOMT	Steroid hormone biosynthesis; Tyrosine metabolism
LSS	Cholesterol Biosynthesis; Steroid biosynthesis
LTA4H	Arachidonic acid metabolism
LTC4S	Arachidonic acid metabolism
LYPLA1	Glycerophospholipid metabolism
LYPLA2	Glycerophospholipid metabolism
MAN1A1	N-Glycan biosynthesis
MAN1A2	N-Glycan biosynthesis
MAN1B1	N-Glycan biosynthesis
MAN1C1	N-Glycan biosynthesis
MAN2A1	N-Glycan biosynthesis
MAN2A2	N-Glycan biosynthesis
MAN2B1	Other glycan degradation
MAN2B2	Other glycan degradation
MAN2C1	Other glycan degradation
MANBA	Other glycan degradation
MAOA	Arginine and proline metabolism; Drug metabolism - cytochrome P450; Glycine, serine and threonine metabolism; Histidine metabolism; Phenylalanine metabolism; Tryptophan metabolism; Tyrosine metabolism
MAOB	Arginine and proline metabolism; Drug metabolism - cytochrome P450; Glycine, serine and threonine metabolism; Histidine metabolism; Phenylalanine metabolism; Tryptophan metabolism; Tyrosine metabolism
MARS	Selenocompound metabolism
MARS2	Selenocompound metabolism
MAT1A	Cysteine and methionine metabolism
MAT2A	Cysteine and methionine metabolism
MAT2B	Cysteine and methionine metabolism
MBOAT1	Glycerolipid metabolism; Glycerolipid metabolism; Glycerophospholipid metabolism
MBOAT2	Glycerolipid metabolism; Glycerolipid metabolism; Glycerophospholipid metabolism
MBOAT7	Glycerophospholipid metabolism
MCAT	Fatty acid biosynthesis
MCCC1	Valine, leucine and isoleucine degradation
MCCC2	Valine, leucine and isoleucine degradation
MCEE	Glyoxylate and dicarboxylate metabolism; Propanoate metabolism; Valine, leucine and isoleucine degradation
MDH1	Cysteine and methionine metabolism; Glyoxylate and dicarboxylate metabolism; Pyruvate metabolism; TCA cycle
MDH2	Cysteine and methionine metabolism; Gluconeogenesis; Glyoxylate and dicarboxylate metabolism; Pyruvate metabolism; TCA cycle
ME1	Pyruvate metabolism
ME2	Pyruvate metabolism
ME3	Pyruvate metabolism
MECR	Fatty acid elongation
MFNG	Other types of O-glycan biosynthesis
MGAM	Galactose metabolism; Starch and sucrose metabolism
MGAM2	Galactose metabolism; Starch and sucrose metabolism
MGAT1	N-Glycan biosynthesis
MGAT2	N-Glycan biosynthesis
MGAT3	N-Glycan biosynthesis
MGAT4A	N-Glycan biosynthesis
MGAT4B	N-Glycan biosynthesis
MGAT4C	N-Glycan biosynthesis
MGAT4D	N-Glycan biosynthesis
MGAT5	N-Glycan biosynthesis
MGAT5B	Mannose type O-glycan biosynthesis; N-Glycan biosynthesis
MGLL	Glycerolipid metabolism; Glycerolipid metabolism
MGST1	Drug metabolism - cytochrome P450; Drug metabolism - other enzymes; Glutathione metabolism; Metabolism of xenobiotics by cytochrome P450
MGST2	Drug metabolism - cytochrome P450; Drug metabolism - other enzymes; Glutathione metabolism; Metabolism of xenobiotics by cytochrome P450
MGST3	Drug metabolism - cytochrome P450; Drug metabolism - other enzymes; Glutathione metabolism; Metabolism of xenobiotics by cytochrome P450
MIF	Phenylalanine metabolism; Tyrosine metabolism
MINPP1	Inositol phosphate metabolism
MIOX	Ascorbate and aldarate metabolism; Inositol phosphate metabolism
MLL	Lysine degradation
MLL2	Lysine degradation
MLL3	Lysine degradation
MLL5	Lysine degradation
MLYCD	beta-Alanine metabolism; Propanoate metabolism
MMAB	Porphyrin and chlorophyll metabolism
MOCOS	Folate biosynthesis
MOCS1	Folate biosynthesis
MOCS2	Folate biosynthesis
MOGAT1	Glycerolipid metabolism; Glycerolipid metabolism
MOGAT2	Glycerolipid metabolism; Glycerolipid metabolism
MOGAT3	Glycerolipid metabolism; Glycerolipid metabolism
MOGS	N-Glycan biosynthesis
MPI	Amino sugar and nucleotide sugar metabolism; Fructose and mannose metabolism
MPO	Drug metabolism - other enzymes
MPST	Cysteine and methionine metabolism; Sulfur metabolism
MRI1	Cysteine and methionine metabolism
MSMO1	Steroid biosynthesis
MTAP	Cysteine and methionine metabolism
MT-ATP6	Oxidative phosphorylation
MT-ATP8	Oxidative phosphorylation
MT-CO1	Oxidative phosphorylation
MT-CO2	Oxidative phosphorylation
MT-CO3	Oxidative phosphorylation
MT-CYB	Oxidative phosphorylation
MTFMT	One carbon pool by folate
MTHFD1	One carbon pool by folate
MTHFD1L	One carbon pool by folate
MTHFD2	One carbon pool by folate
MTHFD2L	One carbon pool by folate
MTHFR	One carbon pool by folate
MTHFS	One carbon pool by folate
MTM1	Inositol phosphate metabolism
MTMR1	Inositol phosphate metabolism
MTMR14	Inositol phosphate metabolism
MTMR2	Inositol phosphate metabolism
MTMR3	Inositol phosphate metabolism
MTMR4	Inositol phosphate metabolism
MTMR6	Inositol phosphate metabolism
MTMR7	Inositol phosphate metabolism
MTMR8	Inositol phosphate metabolism
MT-ND1	Oxidative phosphorylation
MT-ND2	Oxidative phosphorylation
MT-ND3	Oxidative phosphorylation
MT-ND4	Oxidative phosphorylation
MT-ND4L	Oxidative phosphorylation
MT-ND5	Oxidative phosphorylation
MT-ND6	Oxidative phosphorylation
MTR	Cysteine and methionine metabolism; One carbon pool by folate; Selenocompound metabolism
MUT	Glyoxylate and dicarboxylate metabolism; Propanoate metabolism; Valine, leucine and isoleucine degradation
MVD	Cholesterol Biosynthesis; Terpenoid backbone biosynthesis
MVK	Cholesterol Biosynthesis; Terpenoid backbone biosynthesis
NADK	Nicotinate and nicotinamide metabolism
NADSYN1	Nicotinate and nicotinamide metabolism
NAGA	Glycosphingolipid biosynthesis - globo and isoglobo series
NAGK	Amino sugar and nucleotide sugar metabolism
NAGLU	Glycosaminoglycan degradation
NAGS	Arginine biosynthesis
NAMPT	Nicotinate and nicotinamide metabolism
NANP	Amino sugar and nucleotide sugar metabolism
NANS	Amino sugar and nucleotide sugar metabolism
NAPRT	Nicotinate and nicotinamide metabolism
NAT1	Caffeine metabolism; Drug metabolism - other enzymes
NAT2	Caffeine metabolism; Drug metabolism - other enzymes
NAT8	Glutathione metabolism
NAT8B	Glutathione metabolism
NAT8L	Alanine, aspartate and glutamate metabolism
NDST1	Glycosaminoglycan biosynthesis - heparan sulfate / heparin
NDST2	Glycosaminoglycan biosynthesis - heparan sulfate / heparin
NDST3	Glycosaminoglycan biosynthesis - heparan sulfate / heparin
NDST4	Glycosaminoglycan biosynthesis - heparan sulfate / heparin
NDUFA1	Oxidative phosphorylation
NDUFA10	Oxidative phosphorylation
NDUFA11	Oxidative phosphorylation
NDUFA12	Oxidative phosphorylation
NDUFA13	Oxidative phosphorylation
NDUFA2	Oxidative phosphorylation
NDUFA3	Oxidative phosphorylation
NDUFA4	Oxidative phosphorylation
NDUFA4L2	Oxidative phosphorylation
NDUFA5	Oxidative phosphorylation
NDUFA6	Oxidative phosphorylation
NDUFA7	Oxidative phosphorylation
NDUFA8	Oxidative phosphorylation
NDUFA9	Oxidative phosphorylation
NDUFAB1	Oxidative phosphorylation
NDUFB1	Oxidative phosphorylation
NDUFB10	Oxidative phosphorylation
NDUFB11	Oxidative phosphorylation
NDUFB2	Oxidative phosphorylation
NDUFB3	Oxidative phosphorylation
NDUFB4	Oxidative phosphorylation
NDUFB5	Oxidative phosphorylation
NDUFB6	Oxidative phosphorylation
NDUFB7	Oxidative phosphorylation
NDUFB8	Oxidative phosphorylation
NDUFB9	Oxidative phosphorylation
NDUFC1	Oxidative phosphorylation
NDUFC2	Oxidative phosphorylation
NDUFS1	Oxidative phosphorylation
NDUFS2	Oxidative phosphorylation
NDUFS3	Oxidative phosphorylation
NDUFS4	Oxidative phosphorylation
NDUFS5	Oxidative phosphorylation
NDUFS6	Oxidative phosphorylation
NDUFS7	Oxidative phosphorylation
NDUFS8	Oxidative phosphorylation
NDUFV1	Oxidative phosphorylation
NDUFV2	Oxidative phosphorylation
NDUFV3	Oxidative phosphorylation
NEU1	Other glycan degradation; Sphingolipid metabolism
NEU2	Other glycan degradation; Sphingolipid metabolism
NEU3	Other glycan degradation; Sphingolipid metabolism
NEU4	Other glycan degradation; Sphingolipid metabolism
NFS1	Thiamine metabolism
NIT2	Alanine, aspartate and glutamate metabolism
NME1	Drug metabolism - other enzymes; Purine metabolism; Pyrimidine metabolism
NME2	Drug metabolism - other enzymes; Purine metabolism; Pyrimidine metabolism
NME3	Drug metabolism - other enzymes; Purine metabolism; Pyrimidine metabolism
NME4	Drug metabolism - other enzymes; Purine metabolism; Pyrimidine metabolism
NME6	Drug metabolism - other enzymes; Purine metabolism; Pyrimidine metabolism
NME7	Drug metabolism - other enzymes; Purine metabolism; Pyrimidine metabolism
NMNAT1	Nicotinate and nicotinamide metabolism
NMNAT2	Nicotinate and nicotinamide metabolism
NMNAT3	Nicotinate and nicotinamide metabolism
NNMT	Nicotinate and nicotinamide metabolism
NNT	Nicotinate and nicotinamide metabolism
NOS1	Arginine and proline metabolism; Arginine biosynthesis
NOS2	Arginine and proline metabolism; Arginine biosynthesis
NOS3	Arginine and proline metabolism; Arginine biosynthesis
NPL	Amino sugar and nucleotide sugar metabolism
NPR1	Purine metabolism
NPR2	Purine metabolism
NQO1	Ubiquinone and other terpenoid-quinone biosynthesis; Ubiquinone and other terpenoid-quinone biosynthesis
NSD1	Lysine degradation
NSDHL	Cholesterol Biosynthesis; Steroid biosynthesis
NT5C	Nicotinate and nicotinamide metabolism; Purine metabolism; Pyrimidine metabolism
NT5C1A	Nicotinate and nicotinamide metabolism; Purine metabolism; Pyrimidine metabolism
NT5C1B	Nicotinate and nicotinamide metabolism; Purine metabolism; Pyrimidine metabolism
NT5C2	Nicotinate and nicotinamide metabolism; Purine metabolism; Pyrimidine metabolism
NT5C3	Nicotinate and nicotinamide metabolism; Purine metabolism; Pyrimidine metabolism
NT5C3L	Nicotinate and nicotinamide metabolism; Purine metabolism; Pyrimidine metabolism
NT5E	Nicotinate and nicotinamide metabolism; Purine metabolism; Pyrimidine metabolism
NT5M	Nicotinate and nicotinamide metabolism; Purine metabolism; Pyrimidine metabolism
NUDT12	Nicotinate and nicotinamide metabolism
NUDT16	Purine metabolism
NUDT2	Purine metabolism; Pyrimidine metabolism
NUDT5	Purine metabolism
NUDT9	Purine metabolism
NUS1	Terpenoid backbone biosynthesis
OAT	Arginine and proline metabolism
OCRL	Inositol phosphate metabolism
ODC1	Arginine and proline metabolism; Glutathione metabolism
OGDH	Lysine degradation; TCA cycle; Tryptophan metabolism
OGDHL	Lysine degradation; TCA cycle; Tryptophan metabolism
OGT	Other types of O-glycan biosynthesis
OLAH	Fatty acid biosynthesis
OPLAH	Glutathione metabolism
OTC	Arginine biosynthesis
OXCT1	Butanoate metabolism; Synthesis and degradation of ketone bodies; Valine, leucine and isoleucine degradation
OXCT2	Butanoate metabolism; Synthesis and degradation of ketone bodies; Valine, leucine and isoleucine degradation
OXSM	Biotin metabolism; Fatty acid biosynthesis
P4HA1	Arginine and proline metabolism
P4HA2	Arginine and proline metabolism
P4HA3	Arginine and proline metabolism
PAFAH1B1	Ether lipid metabolism
PAFAH1B2	Ether lipid metabolism
PAFAH1B3	Ether lipid metabolism
PAFAH2	Ether lipid metabolism
PAH	Folate biosynthesis; Phenylalanine metabolism; Phenylalanine, tyrosine and tryptophan biosynthesis
PAICS	Purine metabolism
PANK1	Gluconeogenesis; Glycolysis; Pantothenate and CoA biosynthesis
PANK2	Pantothenate and CoA biosynthesis
PANK3	Pantothenate and CoA biosynthesis
PANK4	Pantothenate and CoA biosynthesis
PAPSS1	Purine metabolism; Selenocompound metabolism; Sulfur metabolism
PAPSS2	Purine metabolism; Selenocompound metabolism; Sulfur metabolism
PC	Gluconeogenesis; Pyruvate metabolism; TCA cycle
PCBD1	Folate biosynthesis
PCBD2	Folate biosynthesis
PCCA	Glyoxylate and dicarboxylate metabolism; Propanoate metabolism; Valine, leucine and isoleucine degradation
PCCB	Glyoxylate and dicarboxylate metabolism; Propanoate metabolism; Valine, leucine and isoleucine degradation
PCK1	Gluconeogenesis; Glycolysis; Pyruvate metabolism; TCA cycle
PCK2	Gluconeogenesis; Glycolysis; Pyruvate metabolism; TCA cycle
PCYOX1	Terpenoid backbone biosynthesis
PCYT1A	Glycerophospholipid metabolism; Phosphonate and phosphinate metabolism
PCYT1B	Glycerophospholipid metabolism; Phosphonate and phosphinate metabolism
PCYT2	Glycerophospholipid metabolism; Phosphonate and phosphinate metabolism
PDE10A	Purine metabolism
PDE11A	Purine metabolism
PDE1A	Purine metabolism
PDE1B	Purine metabolism
PDE1C	Purine metabolism
PDE2A	Purine metabolism
PDE3A	Purine metabolism
PDE3B	Purine metabolism
PDE4A	Purine metabolism
PDE4B	Purine metabolism
PDE4C	Purine metabolism
PDE4D	Purine metabolism
PDE5A	Purine metabolism
PDE6A	Purine metabolism
PDE6B	Purine metabolism
PDE6C	Purine metabolism
PDE6D	Purine metabolism
PDE6G	Purine metabolism
PDE6H	Purine metabolism
PDE7A	Purine metabolism
PDE7B	Purine metabolism
PDE8A	Purine metabolism
PDE8B	Purine metabolism
PDE9A	Purine metabolism
PDHA1	Gluconeogenesis; Glycolysis; Pyruvate metabolism; TCA cycle
PDHA2	Gluconeogenesis; Glycolysis; Pyruvate metabolism; TCA cycle
PDHB	Gluconeogenesis; Glycolysis; Pyruvate metabolism; TCA cycle
PDSS1	Terpenoid backbone biosynthesis
PDSS2	Terpenoid backbone biosynthesis
PDXK	Vitamin B6 metabolism
PDXP	Vitamin B6 metabolism
PECI	Fatty acid degradation
PECR	Biosynthesis of unsaturated fatty acids
PEMT	Glycerophospholipid metabolism
PFAS	Purine metabolism
PFKFB1	Fructose and mannose metabolism; Gluconeogenesis; Glycolysis
PFKFB2	Fructose and mannose metabolism; Glycolysis
PFKFB3	Fructose and mannose metabolism; Glycolysis
PFKFB4	Fructose and mannose metabolism; Glycolysis
PFKL	Fructose and mannose metabolism; Galactose metabolism; Gluconeogenesis; Glycolysis; Pentose phosphate pathway
PFKM	Fructose and mannose metabolism; Galactose metabolism; Gluconeogenesis; Glycolysis; Pentose phosphate pathway
PFKP	Fructose and mannose metabolism; Galactose metabolism; Gluconeogenesis; Glycolysis; Pentose phosphate pathway
PGAM1	Gluconeogenesis; Glycine, serine and threonine metabolism; Glycolysis
PGAM2	Gluconeogenesis; Glycine, serine and threonine metabolism; Glycolysis
PGAM4	Gluconeogenesis; Glycine, serine and threonine metabolism; Glycolysis
PGAP1	Glycosylphosphatidylinositol (GPI)-anchor biosynthesis
PGD	Glutathione metabolism; Pentose phosphate pathway
PGK1	Gluconeogenesis; Glycolysis
PGK2	Gluconeogenesis; Glycolysis
PGLS	Pentose phosphate pathway
PGM1	Amino sugar and nucleotide sugar metabolism; Galactose metabolism; Gluconeogenesis; Glycolysis; Pentose phosphate pathway; Purine metabolism; Starch and sucrose metabolism
PGM2	Amino sugar and nucleotide sugar metabolism; Galactose metabolism; Gluconeogenesis; Glycolysis; Pentose phosphate pathway; Purine metabolism; Starch and sucrose metabolism
PGM2L1	Starch and sucrose metabolism
PGM3	Amino sugar and nucleotide sugar metabolism
PGP	Glyoxylate and dicarboxylate metabolism
PGS1	Glycerophospholipid metabolism
PHGDH	Glycine, serine and threonine metabolism
PHOSPHO1	Glycerophospholipid metabolism
PHOSPHO2	Vitamin B6 metabolism
PI4K2A	Inositol phosphate metabolism
PI4K2B	Inositol phosphate metabolism
PI4KA	Inositol phosphate metabolism
PI4KB	Inositol phosphate metabolism
PIGA	Glycosylphosphatidylinositol (GPI)-anchor biosynthesis
PIGB	Glycosylphosphatidylinositol (GPI)-anchor biosynthesis
PIGC	Glycosylphosphatidylinositol (GPI)-anchor biosynthesis
PIGF	Glycosylphosphatidylinositol (GPI)-anchor biosynthesis
PIGG	Glycosylphosphatidylinositol (GPI)-anchor biosynthesis
PIGH	Glycosylphosphatidylinositol (GPI)-anchor biosynthesis
PIGK	Glycosylphosphatidylinositol (GPI)-anchor biosynthesis
PIGL	Glycosylphosphatidylinositol (GPI)-anchor biosynthesis
PIGM	Glycosylphosphatidylinositol (GPI)-anchor biosynthesis
PIGN	Glycosylphosphatidylinositol (GPI)-anchor biosynthesis
PIGO	Glycosylphosphatidylinositol (GPI)-anchor biosynthesis
PIGP	Glycosylphosphatidylinositol (GPI)-anchor biosynthesis
PIGQ	Glycosylphosphatidylinositol (GPI)-anchor biosynthesis
PIGS	Glycosylphosphatidylinositol (GPI)-anchor biosynthesis
PIGT	Glycosylphosphatidylinositol (GPI)-anchor biosynthesis
PIGU	Glycosylphosphatidylinositol (GPI)-anchor biosynthesis
PIGV	Glycosylphosphatidylinositol (GPI)-anchor biosynthesis
PIGW	Glycosylphosphatidylinositol (GPI)-anchor biosynthesis
PIGX	Glycosylphosphatidylinositol (GPI)-anchor biosynthesis
PIGY	Glycosylphosphatidylinositol (GPI)-anchor biosynthesis
PIGZ	Glycosylphosphatidylinositol (GPI)-anchor biosynthesis
PIK3C2A	Inositol phosphate metabolism
PIK3C2B	Inositol phosphate metabolism
PIK3C2G	Inositol phosphate metabolism
PIK3C3	Inositol phosphate metabolism
PIK3CA	Inositol phosphate metabolism
PIK3CB	Inositol phosphate metabolism
PIK3CD	Inositol phosphate metabolism
PIK3CG	Inositol phosphate metabolism
PIKFYVE	Inositol phosphate metabolism
PIP4K2C	Inositol phosphate metabolism
PIP5K1A	Inositol phosphate metabolism
PIP5K1B	Inositol phosphate metabolism
PIP5K1C	Inositol phosphate metabolism
PIP5K2A	Inositol phosphate metabolism
PIP5K2B	Inositol phosphate metabolism
PIP5KL1	Inositol phosphate metabolism
PIPOX	Glycine, serine and threonine metabolism; Lysine degradation
PISD	Glycerophospholipid metabolism
PKLR	Gluconeogenesis; Glycolysis; Purine metabolism; Pyruvate metabolism
PKM2	Glycolysis; Purine metabolism; Pyruvate metabolism
PLA2G10	alpha-Linolenic acid metabolism; Arachidonic acid metabolism; Ether lipid metabolism; Glycerophospholipid metabolism; Linoleic acid metabolism
PLA2G12A	alpha-Linolenic acid metabolism; Arachidonic acid metabolism; Ether lipid metabolism; Glycerophospholipid metabolism; Linoleic acid metabolism
PLA2G12B	alpha-Linolenic acid metabolism; Arachidonic acid metabolism; Ether lipid metabolism; Glycerophospholipid metabolism; Linoleic acid metabolism
PLA2G15	Glycerophospholipid metabolism
PLA2G16	alpha-Linolenic acid metabolism; Arachidonic acid metabolism; Ether lipid metabolism; Glycerophospholipid metabolism; Linoleic acid metabolism
PLA2G1B	alpha-Linolenic acid metabolism; Arachidonic acid metabolism; Ether lipid metabolism; Glycerophospholipid metabolism; Linoleic acid metabolism
PLA2G2A	alpha-Linolenic acid metabolism; Arachidonic acid metabolism; Ether lipid metabolism; Glycerophospholipid metabolism; Linoleic acid metabolism
PLA2G2C	alpha-Linolenic acid metabolism; Arachidonic acid metabolism; Ether lipid metabolism; Glycerophospholipid metabolism; Linoleic acid metabolism
PLA2G2D	alpha-Linolenic acid metabolism; Arachidonic acid metabolism; Ether lipid metabolism; Glycerophospholipid metabolism; Linoleic acid metabolism
PLA2G2E	alpha-Linolenic acid metabolism; Arachidonic acid metabolism; Ether lipid metabolism; Glycerophospholipid metabolism; Linoleic acid metabolism
PLA2G2F	alpha-Linolenic acid metabolism; Arachidonic acid metabolism; Ether lipid metabolism; Glycerophospholipid metabolism; Linoleic acid metabolism
PLA2G3	alpha-Linolenic acid metabolism; Arachidonic acid metabolism; Ether lipid metabolism; Glycerophospholipid metabolism; Linoleic acid metabolism
PLA2G4A	alpha-Linolenic acid metabolism; Arachidonic acid metabolism; Ether lipid metabolism; Glycerophospholipid metabolism; Linoleic acid metabolism
PLA2G4B	alpha-Linolenic acid metabolism; Arachidonic acid metabolism; Ether lipid metabolism; Glycerophospholipid metabolism; Linoleic acid metabolism
PLA2G4C	alpha-Linolenic acid metabolism; Arachidonic acid metabolism; Ether lipid metabolism; Glycerophospholipid metabolism; Linoleic acid metabolism
PLA2G4D	alpha-Linolenic acid metabolism; Arachidonic acid metabolism; Ether lipid metabolism; Glycerophospholipid metabolism; Linoleic acid metabolism
PLA2G4E	alpha-Linolenic acid metabolism; Arachidonic acid metabolism; Ether lipid metabolism; Glycerophospholipid metabolism; Linoleic acid metabolism
PLA2G4F	alpha-Linolenic acid metabolism; Arachidonic acid metabolism; Ether lipid metabolism; Glycerophospholipid metabolism; Linoleic acid metabolism
PLA2G5	alpha-Linolenic acid metabolism; Arachidonic acid metabolism; Ether lipid metabolism; Glycerophospholipid metabolism; Linoleic acid metabolism
PLA2G6	alpha-Linolenic acid metabolism; Arachidonic acid metabolism; Ether lipid metabolism; Glycerophospholipid metabolism; Linoleic acid metabolism
PLA2G7	Ether lipid metabolism
PLB1	alpha-Linolenic acid metabolism; Arachidonic acid metabolism; Ether lipid metabolism; Glycerophospholipid metabolism; Linoleic acid metabolism
PLCB1	Inositol phosphate metabolism
PLCB2	Inositol phosphate metabolism
PLCB3	Inositol phosphate metabolism
PLCB4	Inositol phosphate metabolism
PLCD1	Inositol phosphate metabolism
PLCD3	Inositol phosphate metabolism
PLCD4	Inositol phosphate metabolism
PLCE1	Inositol phosphate metabolism
PLCG1	Inositol phosphate metabolism
PLCG2	Inositol phosphate metabolism
PLCH1	Inositol phosphate metabolism
PLCH2	Inositol phosphate metabolism
PLCZ1	Inositol phosphate metabolism
PLD1	Ether lipid metabolism; Glycerophospholipid metabolism
PLD2	Ether lipid metabolism; Glycerophospholipid metabolism
PLD3	Ether lipid metabolism; Glycerophospholipid metabolism
PLD4	Ether lipid metabolism; Glycerophospholipid metabolism
PLOD1	Lysine degradation
PLOD2	Lysine degradation
PLOD3	Lysine degradation; Other types of O-glycan biosynthesis
PMM1	Amino sugar and nucleotide sugar metabolism; Fructose and mannose metabolism
PMM2	Amino sugar and nucleotide sugar metabolism; Fructose and mannose metabolism
PMVK	Cholesterol Biosynthesis; Terpenoid backbone biosynthesis
PNLIP	Glycerolipid metabolism; Glycerolipid metabolism
PNLIPRP1	Glycerolipid metabolism; Glycerolipid metabolism
PNLIPRP2	Glycerolipid metabolism; Glycerolipid metabolism
PNLIPRP3	Glycerolipid metabolism; Glycerolipid metabolism
PNMT	Tyrosine metabolism
PNP	Nicotinate and nicotinamide metabolism; Purine metabolism; Pyrimidine metabolism
PNPLA2	Glycerolipid metabolism; Glycerolipid metabolism
PNPLA3	Glycerolipid metabolism; Glycerolipid metabolism
PNPLA4	Retinol metabolism
PNPLA6	Glycerophospholipid metabolism
PNPLA7	Glycerophospholipid metabolism
PNPO	Vitamin B6 metabolism
PNPT1	Purine metabolism; Pyrimidine metabolism
POFUT1	Other types of O-glycan biosynthesis
POFUT2	Other types of O-glycan biosynthesis
POLA1	Purine metabolism; Pyrimidine metabolism
POLA2	Purine metabolism; Pyrimidine metabolism
POLD1	Purine metabolism; Pyrimidine metabolism
POLD2	Purine metabolism; Pyrimidine metabolism
POLD3	Purine metabolism; Pyrimidine metabolism
POLD4	Purine metabolism; Pyrimidine metabolism
POLE	Purine metabolism; Pyrimidine metabolism
POLE2	Purine metabolism; Pyrimidine metabolism
POLE3	Purine metabolism; Pyrimidine metabolism
POLE4	Purine metabolism; Pyrimidine metabolism
POLR1A	Purine metabolism; Pyrimidine metabolism
POLR1B	Purine metabolism; Pyrimidine metabolism
POLR1C	Purine metabolism; Pyrimidine metabolism
POLR1D	Purine metabolism; Pyrimidine metabolism
POLR1E	Purine metabolism; Pyrimidine metabolism
POLR2A	Purine metabolism; Pyrimidine metabolism
POLR2B	Purine metabolism; Pyrimidine metabolism
POLR2C	Purine metabolism; Pyrimidine metabolism
POLR2D	Purine metabolism; Pyrimidine metabolism
POLR2E	Purine metabolism; Pyrimidine metabolism
POLR2F	Purine metabolism; Pyrimidine metabolism
POLR2G	Purine metabolism; Pyrimidine metabolism
POLR2H	Purine metabolism; Pyrimidine metabolism
POLR2I	Purine metabolism; Pyrimidine metabolism
POLR2J	Purine metabolism; Pyrimidine metabolism
POLR2J2	Purine metabolism; Pyrimidine metabolism
POLR2J3	Purine metabolism; Pyrimidine metabolism
POLR2K	Purine metabolism; Pyrimidine metabolism
POLR2L	Purine metabolism; Pyrimidine metabolism
POLR3A	Purine metabolism; Pyrimidine metabolism
POLR3B	Purine metabolism; Pyrimidine metabolism
POLR3C	Purine metabolism; Pyrimidine metabolism
POLR3D	Purine metabolism; Pyrimidine metabolism
POLR3E	Purine metabolism; Pyrimidine metabolism
POLR3F	Purine metabolism; Pyrimidine metabolism
POLR3G	Purine metabolism; Pyrimidine metabolism
POLR3GL	Purine metabolism; Pyrimidine metabolism
POLR3H	Purine metabolism; Pyrimidine metabolism
POLR3K	Purine metabolism; Pyrimidine metabolism
POMGNT1	Mannose type O-glycan biosynthesis
POMT1	Mannose type O-glycan biosynthesis; Other types of O-glycan biosynthesis
POMT2	Mannose type O-glycan biosynthesis; Other types of O-glycan biosynthesis
PPA1	Oxidative phosphorylation
PPA2	Oxidative phosphorylation
PPAP2A	Ether lipid metabolism; Glycerolipid metabolism; Glycerolipid metabolism; Glycerophospholipid metabolism; Sphingolipid metabolism
PPAP2B	Ether lipid metabolism; Glycerolipid metabolism; Glycerolipid metabolism; Glycerophospholipid metabolism; Sphingolipid metabolism
PPAP2C	Ether lipid metabolism; Glycerolipid metabolism; Glycerolipid metabolism; Glycerophospholipid metabolism; Sphingolipid metabolism
PPAPDC1A	Glycerolipid metabolism; Glycerolipid metabolism; Glycerophospholipid metabolism
PPAPDC1B	Glycerolipid metabolism; Glycerolipid metabolism; Glycerophospholipid metabolism
PPAT	Alanine, aspartate and glutamate metabolism; Purine metabolism
PPCDC	Pantothenate and CoA biosynthesis
PPCS	Pantothenate and CoA biosynthesis
PPOX	Porphyrin and chlorophyll metabolism
PPT1	Fatty acid elongation
PPT2	Fatty acid elongation
PRDM2	Lysine degradation
PRDM6	Lysine degradation
PRDM7	Lysine degradation
PRDM9	Lysine degradation
PRHOXNB	Purine metabolism
PRIM1	Purine metabolism; Pyrimidine metabolism
PRIM2	Purine metabolism; Pyrimidine metabolism
PRODH	Arginine and proline metabolism
PRODH2	Arginine and proline metabolism
PRPS1	Pentose phosphate pathway; Purine metabolism
PRPS1L1	Pentose phosphate pathway; Purine metabolism
PRPS2	Pentose phosphate pathway; Purine metabolism
PRUNE	Purine metabolism
PSAT1	Glycine, serine and threonine metabolism; Vitamin B6 metabolism
PSPH	Glycine, serine and threonine metabolism
PSTK	Selenocompound metabolism
PTDSS1	Glycerophospholipid metabolism
PTDSS2	Glycerophospholipid metabolism
PTEN	Inositol phosphate metabolism
PTGDS	Arachidonic acid metabolism
PTGES	Arachidonic acid metabolism
PTGES2	Arachidonic acid metabolism
PTGES3	Arachidonic acid metabolism
PTGIS	Arachidonic acid metabolism
PTGS1	Arachidonic acid metabolism
PTGS2	Arachidonic acid metabolism
PTPLA	Biosynthesis of unsaturated fatty acids; Fatty acid elongation
PTPLAD1	Biosynthesis of unsaturated fatty acids; Fatty acid elongation
PTPLAD2	Biosynthesis of unsaturated fatty acids; Fatty acid elongation
PTPLB	Biosynthesis of unsaturated fatty acids; Fatty acid elongation
PTS	Folate biosynthesis
PYCR1	Arginine and proline metabolism
PYCR2	Arginine and proline metabolism
PYCRL	Arginine and proline metabolism
PYGB	Starch and sucrose metabolism
PYGL	Starch and sucrose metabolism
PYGM	Starch and sucrose metabolism
QDPR	Folate biosynthesis
QPRT	Nicotinate and nicotinamide metabolism
RBKS	Pentose phosphate pathway
RCE1	Terpenoid backbone biosynthesis
RDH10	Retinol metabolism
RDH11	Retinol metabolism
RDH12	Retinol metabolism
RDH16	Retinol metabolism
RDH5	Retinol metabolism
RDH8	Retinol metabolism
RENBP	Amino sugar and nucleotide sugar metabolism
RETSAT	Retinol metabolism
RFK	Riboflavin metabolism
RFNG	Other types of O-glycan biosynthesis
RGN	Ascorbate and aldarate metabolism; Pentose phosphate pathway
RIMKLA	Alanine, aspartate and glutamate metabolism
RIMKLB	Alanine, aspartate and glutamate metabolism
RPE	Pentose and glucuronate interconversions; Pentose phosphate pathway
RPE65	Retinol metabolism
RPEL1	Pentose and glucuronate interconversions; Pentose phosphate pathway
RPIA	Pentose phosphate pathway
RPN1	N-Glycan biosynthesis
RPN2	N-Glycan biosynthesis
RRM1	Drug metabolism - other enzymes; Glutathione metabolism; Purine metabolism; Pyrimidine metabolism
RRM2	Drug metabolism - other enzymes; Glutathione metabolism; Purine metabolism; Pyrimidine metabolism
RRM2B	Drug metabolism - other enzymes; Glutathione metabolism; Purine metabolism; Pyrimidine metabolism
SACM1L	Inositol phosphate metabolism
SARDH	Glycine, serine and threonine metabolism
SAT1	Arginine and proline metabolism
SAT2	Arginine and proline metabolism
SC4MOL	Cholesterol Biosynthesis
SC5D	Steroid biosynthesis
SC5DL	Cholesterol Biosynthesis
SCD	Biosynthesis of unsaturated fatty acids
SCD5	Biosynthesis of unsaturated fatty acids
SCLY	Selenocompound metabolism
SCP2	Primary bile acid biosynthesis
SDHA	Oxidative phosphorylation; TCA cycle
SDHB	Oxidative phosphorylation; TCA cycle
SDHC	Oxidative phosphorylation; TCA cycle
SDHD	Oxidative phosphorylation; TCA cycle
SDR16C5	Retinol metabolism
SDS	Cysteine and methionine metabolism; Glycine, serine and threonine metabolism; Valine, leucine and isoleucine biosynthesis
SDSL	Cysteine and methionine metabolism; Glycine, serine and threonine metabolism; Valine, leucine and isoleucine biosynthesis
SEPHS1	Selenocompound metabolism
SEPHS2	Selenocompound metabolism
SEPSECS	Selenocompound metabolism
SETD1A	Lysine degradation
SETD1B	Lysine degradation
SETD2	Lysine degradation
SETD3	Lysine degradation
SETD7	Lysine degradation
SETD8	Lysine degradation
SETDB1	Lysine degradation
SETDB2	Lysine degradation
SETMAR	Lysine degradation
SGK196	Mannose type O-glycan biosynthesis
SGMS1	Sphingolipid metabolism
SGMS2	Sphingolipid metabolism
SGPL1	Sphingolipid metabolism
SGPP1	Sphingolipid metabolism
SGPP2	Sphingolipid metabolism
SGSH	Glycosaminoglycan degradation
SHMT1	Glycine, serine and threonine metabolism; Glyoxylate and dicarboxylate metabolism; One carbon pool by folate
SHMT2	Glycine, serine and threonine metabolism; Glyoxylate and dicarboxylate metabolism; One carbon pool by folate
SI	Galactose metabolism; Starch and sucrose metabolism
SLC25A11	Gluconeogenesis
SLC27A5	Primary bile acid biosynthesis
SLC2A2	Gluconeogenesis; Glycolysis
SLC33A1	Glycosphingolipid biosynthesis - ganglio series
SLC37A4	Gluconeogenesis
SMOX	Arginine and proline metabolism; beta-Alanine metabolism
SMPD1	Sphingolipid metabolism
SMPD2	Sphingolipid metabolism
SMPD3	Sphingolipid metabolism
SMPD4	Sphingolipid metabolism
SMS	Arginine and proline metabolism; beta-Alanine metabolism; Cysteine and methionine metabolism; Glutathione metabolism
SOAT1	Cholesterol Biosynthesis; Steroid biosynthesis
SOAT2	Steroid biosynthesis
SORD	Fructose and mannose metabolism; Pentose and glucuronate interconversions
SPAM1	Glycosaminoglycan degradation
SPHK1	Sphingolipid metabolism
SPHK2	Sphingolipid metabolism
SPR	Folate biosynthesis
SPTLC1	Sphingolipid metabolism
SPTLC2	Sphingolipid metabolism
SPTLC3	Sphingolipid metabolism
SQLE	Cholesterol Biosynthesis; Steroid biosynthesis
SQRDL	Sulfur metabolism
SRD5A1	Steroid hormone biosynthesis
SRD5A2	Steroid hormone biosynthesis
SRD5A3	Steroid hormone biosynthesis
SRM	Arginine and proline metabolism; beta-Alanine metabolism; Cysteine and methionine metabolism; Glutathione metabolism
SRR	Glycine, serine and threonine metabolism
ST3GAL1	Glycosaminoglycan biosynthesis - keratan sulfate; Glycosphingolipid biosynthesis - ganglio series; Glycosphingolipid biosynthesis - globo and isoglobo series; Mucin type O-glycan biosynthesis
ST3GAL2	Glycosaminoglycan biosynthesis - keratan sulfate; Glycosphingolipid biosynthesis - ganglio series; Glycosphingolipid biosynthesis - globo and isoglobo series; Mucin type O-glycan biosynthesis
ST3GAL3	Glycosaminoglycan biosynthesis - keratan sulfate; Glycosphingolipid biosynthesis - lacto and neolacto series; Mannose type O-glycan biosynthesis; Other types of O-glycan biosynthesis
ST3GAL4	Glycosphingolipid biosynthesis - lacto and neolacto series
ST3GAL5	Glycosphingolipid biosynthesis - ganglio series
ST3GAL6	Glycosphingolipid biosynthesis - lacto and neolacto series
ST6GAL1	N-Glycan biosynthesis; Other types of O-glycan biosynthesis
ST6GAL2	N-Glycan biosynthesis; Other types of O-glycan biosynthesis
ST6GALNAC1	Mucin type O-glycan biosynthesis
ST6GALNAC3	Glycosphingolipid biosynthesis - ganglio series
ST6GALNAC4	Glycosphingolipid biosynthesis - ganglio series
ST6GALNAC5	Glycosphingolipid biosynthesis - ganglio series
ST6GALNAC6	Glycosphingolipid biosynthesis - ganglio series
ST8SIA1	Glycosphingolipid biosynthesis - ganglio series; Glycosphingolipid biosynthesis - globo and isoglobo series; Glycosphingolipid biosynthesis - lacto and neolacto series
ST8SIA5	Glycosphingolipid biosynthesis - ganglio series
STS	Steroid hormone biosynthesis
STT3A	N-Glycan biosynthesis
STT3B	N-Glycan biosynthesis
SUCLA2	Propanoate metabolism; TCA cycle
SUCLG1	Propanoate metabolism; TCA cycle
SUCLG2	Propanoate metabolism; TCA cycle
SULT1E1	Steroid hormone biosynthesis
SULT2A1	Metabolism of xenobiotics by cytochrome P450
SULT2B1	Steroid hormone biosynthesis
SUOX	Sulfur metabolism
SUV39H1	Lysine degradation
SUV39H2	Lysine degradation
SUV420H1	Lysine degradation
SUV420H2	Lysine degradation
SYNJ1	Inositol phosphate metabolism
SYNJ2	Inositol phosphate metabolism
TALDO1	Pentose phosphate pathway
TAT	Cysteine and methionine metabolism; Phenylalanine metabolism; Phenylalanine, tyrosine and tryptophan biosynthesis; Tyrosine metabolism; Ubiquinone and other terpenoid-quinone biosynthesis; Ubiquinone and other terpenoid-quinone biosynthesis
TAZ	Glycerophospholipid metabolism
TBXAS1	Arachidonic acid metabolism
TCIRG1	Oxidative phosphorylation
TDO2	Tryptophan metabolism
TECR	Biosynthesis of unsaturated fatty acids; Fatty acid elongation
TH	Folate biosynthesis; Tyrosine metabolism
THEM4	Fatty acid elongation
THEM5	Fatty acid elongation
THTPA	Thiamine metabolism
TK1	Drug metabolism - other enzymes; Pyrimidine metabolism
TK2	Drug metabolism - other enzymes; Pyrimidine metabolism
TKT	Pentose phosphate pathway
TKTL1	Pentose phosphate pathway
TKTL2	Pentose phosphate pathway
TM7SF2	Cholesterol Biosynthesis; Steroid biosynthesis
TMEM5	Mannose type O-glycan biosynthesis
TMEM86B	Ether lipid metabolism
TMLHE	Lysine degradation
TPH1	Folate biosynthesis; Tryptophan metabolism
TPH2	Folate biosynthesis; Tryptophan metabolism
TPI1	Fructose and mannose metabolism; Gluconeogenesis; Glycolysis; Inositol phosphate metabolism
TPK1	Thiamine metabolism
TPMT	Drug metabolism - other enzymes
TPO	Tyrosine metabolism
TREH	Starch and sucrose metabolism
TST	Cysteine and methionine metabolism; Sulfur metabolism
TSTA3	Amino sugar and nucleotide sugar metabolism; Fructose and mannose metabolism
TUSC3	N-Glycan biosynthesis
TWISTNB	Purine metabolism; Pyrimidine metabolism
TXNDC12	Glutathione metabolism
TXNRD1	Selenocompound metabolism
TXNRD2	Selenocompound metabolism
TXNRD3	Selenocompound metabolism
TYMP	Drug metabolism - other enzymes; Pyrimidine metabolism
TYMS	One carbon pool by folate; Pyrimidine metabolism
TYR	Tyrosine metabolism
TYRP1	Tyrosine metabolism
UAP1	Amino sugar and nucleotide sugar metabolism
UAP1L1	Amino sugar and nucleotide sugar metabolism
UCK1	Drug metabolism - other enzymes; Pyrimidine metabolism
UCK2	Drug metabolism - other enzymes; Pyrimidine metabolism
UCKL1	Drug metabolism - other enzymes; Pyrimidine metabolism
UGCG	Sphingolipid metabolism
UGDH	Amino sugar and nucleotide sugar metabolism; Ascorbate and aldarate metabolism; Pentose and glucuronate interconversions
UGP2	Amino sugar and nucleotide sugar metabolism; Galactose metabolism; Pentose and glucuronate interconversions; Starch and sucrose metabolism
UGT1A1	Ascorbate and aldarate metabolism; Drug metabolism - cytochrome P450; Drug metabolism - other enzymes; Metabolism of xenobiotics by cytochrome P450; Pentose and glucuronate interconversions; Porphyrin and chlorophyll metabolism; Retinol metabolism; Steroid hormone biosynthesis
UGT1A10	Ascorbate and aldarate metabolism; Drug metabolism - cytochrome P450; Drug metabolism - other enzymes; Metabolism of xenobiotics by cytochrome P450; Pentose and glucuronate interconversions; Porphyrin and chlorophyll metabolism; Retinol metabolism; Steroid hormone biosynthesis
UGT1A3	Ascorbate and aldarate metabolism; Drug metabolism - cytochrome P450; Drug metabolism - other enzymes; Metabolism of xenobiotics by cytochrome P450; Pentose and glucuronate interconversions; Porphyrin and chlorophyll metabolism; Retinol metabolism; Steroid hormone biosynthesis
UGT1A4	Ascorbate and aldarate metabolism; Drug metabolism - cytochrome P450; Drug metabolism - other enzymes; Metabolism of xenobiotics by cytochrome P450; Pentose and glucuronate interconversions; Porphyrin and chlorophyll metabolism; Retinol metabolism; Steroid hormone biosynthesis
UGT1A5	Ascorbate and aldarate metabolism; Drug metabolism - cytochrome P450; Drug metabolism - other enzymes; Metabolism of xenobiotics by cytochrome P450; Pentose and glucuronate interconversions; Porphyrin and chlorophyll metabolism; Retinol metabolism; Steroid hormone biosynthesis
UGT1A6	Ascorbate and aldarate metabolism; Drug metabolism - cytochrome P450; Drug metabolism - other enzymes; Metabolism of xenobiotics by cytochrome P450; Pentose and glucuronate interconversions; Porphyrin and chlorophyll metabolism; Retinol metabolism; Steroid hormone biosynthesis
UGT1A7	Ascorbate and aldarate metabolism; Drug metabolism - cytochrome P450; Drug metabolism - other enzymes; Metabolism of xenobiotics by cytochrome P450; Pentose and glucuronate interconversions; Porphyrin and chlorophyll metabolism; Retinol metabolism; Steroid hormone biosynthesis
UGT1A8	Ascorbate and aldarate metabolism; Drug metabolism - cytochrome P450; Drug metabolism - other enzymes; Metabolism of xenobiotics by cytochrome P450; Pentose and glucuronate interconversions; Porphyrin and chlorophyll metabolism; Retinol metabolism; Steroid hormone biosynthesis
UGT1A9	Ascorbate and aldarate metabolism; Drug metabolism - cytochrome P450; Drug metabolism - other enzymes; Metabolism of xenobiotics by cytochrome P450; Pentose and glucuronate interconversions; Porphyrin and chlorophyll metabolism; Retinol metabolism; Steroid hormone biosynthesis
UGT2A1	Ascorbate and aldarate metabolism; Drug metabolism - cytochrome P450; Drug metabolism - other enzymes; Metabolism of xenobiotics by cytochrome P450; Pentose and glucuronate interconversions; Porphyrin and chlorophyll metabolism; Retinol metabolism; Steroid hormone biosynthesis
UGT2A2	Ascorbate and aldarate metabolism; Drug metabolism - cytochrome P450; Drug metabolism - other enzymes; Metabolism of xenobiotics by cytochrome P450; Pentose and glucuronate interconversions; Porphyrin and chlorophyll metabolism; Retinol metabolism; Steroid hormone biosynthesis
UGT2A3	Ascorbate and aldarate metabolism; Drug metabolism - cytochrome P450; Drug metabolism - other enzymes; Metabolism of xenobiotics by cytochrome P450; Pentose and glucuronate interconversions; Porphyrin and chlorophyll metabolism; Retinol metabolism; Steroid hormone biosynthesis
UGT2B10	Ascorbate and aldarate metabolism; Drug metabolism - cytochrome P450; Drug metabolism - other enzymes; Metabolism of xenobiotics by cytochrome P450; Pentose and glucuronate interconversions; Porphyrin and chlorophyll metabolism; Retinol metabolism; Steroid hormone biosynthesis
UGT2B11	Ascorbate and aldarate metabolism; Drug metabolism - cytochrome P450; Drug metabolism - other enzymes; Metabolism of xenobiotics by cytochrome P450; Pentose and glucuronate interconversions; Porphyrin and chlorophyll metabolism; Retinol metabolism; Steroid hormone biosynthesis
UGT2B15	Ascorbate and aldarate metabolism; Drug metabolism - cytochrome P450; Drug metabolism - other enzymes; Metabolism of xenobiotics by cytochrome P450; Pentose and glucuronate interconversions; Porphyrin and chlorophyll metabolism; Retinol metabolism; Steroid hormone biosynthesis
UGT2B17	Ascorbate and aldarate metabolism; Drug metabolism - cytochrome P450; Drug metabolism - other enzymes; Metabolism of xenobiotics by cytochrome P450; Pentose and glucuronate interconversions; Porphyrin and chlorophyll metabolism; Retinol metabolism; Steroid hormone biosynthesis
UGT2B28	Ascorbate and aldarate metabolism; Drug metabolism - cytochrome P450; Drug metabolism - other enzymes; Metabolism of xenobiotics by cytochrome P450; Pentose and glucuronate interconversions; Porphyrin and chlorophyll metabolism; Retinol metabolism; Steroid hormone biosynthesis
UGT2B4	Ascorbate and aldarate metabolism; Drug metabolism - cytochrome P450; Drug metabolism - other enzymes; Metabolism of xenobiotics by cytochrome P450; Pentose and glucuronate interconversions; Porphyrin and chlorophyll metabolism; Retinol metabolism; Steroid hormone biosynthesis
UGT2B7	Ascorbate and aldarate metabolism; Drug metabolism - cytochrome P450; Drug metabolism - other enzymes; Metabolism of xenobiotics by cytochrome P450; Pentose and glucuronate interconversions; Porphyrin and chlorophyll metabolism; Retinol metabolism; Steroid hormone biosynthesis
UGT8	Ether lipid metabolism; Sphingolipid metabolism
UMPS	Drug metabolism - other enzymes; Pyrimidine metabolism
UPB1	beta-Alanine metabolism; Drug metabolism - other enzymes; Pantothenate and CoA biosynthesis; Pyrimidine metabolism
UPP1	Drug metabolism - other enzymes; Pyrimidine metabolism
UPP2	Drug metabolism - other enzymes; Pyrimidine metabolism
UPRT	Pyrimidine metabolism
UQCR10	Oxidative phosphorylation
UQCR11	Oxidative phosphorylation
UQCRB	Oxidative phosphorylation
UQCRC1	Oxidative phosphorylation
UQCRC2	Oxidative phosphorylation
UQCRFS1	Oxidative phosphorylation
UQCRH	Oxidative phosphorylation
UQCRHL	Oxidative phosphorylation
UQCRQ	Oxidative phosphorylation
UROC1	Histidine metabolism
UROD	Porphyrin and chlorophyll metabolism
UROS	Porphyrin and chlorophyll metabolism
UST	Glycosaminoglycan biosynthesis - chondroitin sulfate / dermatan sulfate
UXS1	Amino sugar and nucleotide sugar metabolism
VKORC1	Ubiquinone and other terpenoid-quinone biosynthesis; Ubiquinone and other terpenoid-quinone biosynthesis
VKORC1L1	Ubiquinone and other terpenoid-quinone biosynthesis; Ubiquinone and other terpenoid-quinone biosynthesis
VNN1	Pantothenate and CoA biosynthesis
VNN2	Pantothenate and CoA biosynthesis
VNN3	Pantothenate and CoA biosynthesis
WBSCR16	Mucin type O-glycan biosynthesis
WBSCR17	Mucin type O-glycan biosynthesis
WHSC1	Lysine degradation
WHSC1L1	Lysine degradation
XDH	Caffeine metabolism; Drug metabolism - other enzymes; Purine metabolism
XYLB	Pentose and glucuronate interconversions
XYLT1	Glycosaminoglycan biosynthesis - chondroitin sulfate / dermatan sulfate; Glycosaminoglycan biosynthesis - heparan sulfate / heparin
XYLT2	Glycosaminoglycan biosynthesis - chondroitin sulfate / dermatan sulfate; Glycosaminoglycan biosynthesis - heparan sulfate / heparin
ZMPSTE24	Terpenoid backbone biosynthesis
ZNRD1	Purine metabolism; Pyrimidine metabolism
