# Supplementary material for: Comprehensive analysis of metabolism-related gene biomarkers reveals their impact on the diagnosis and prognosis of triple-negative breast cancer
Source: BMC Cancer. 2025 Apr 11;25:668. doi: 10.1186/s12885-025-14053-8 (PMC11987350; doi:10.1186/s12885-025-14053-8)
Supplement: Supplementary file 2 — Supplementary Material 2 [file 12885_2025_14053_MOESM2_ESM.xlsx]

## Sheet: Sheet1
Symbol	ENTREZID	BaseMean	log2FoldChange	P-value	Padj	Change
A2ML1	144568	44.3956	2.45388	6.73e-57	1.23e-55	Up
A4GNT	51146	1.20736	-1.76705	1.29e-08	2.84e-08	Down
AADAC	13	14.5016	-2.8923	9.29e-26	4.87e-25	Down
AADACL2	344752	1.42337	-3.70405	2.82e-17	9.89e-17	Down
AADACL3	126767	1.8837	-2.43451	6.14e-06	1.13e-05	Down
AANAT	15	0.303273	1.00364	0.0371754	0.049804	Up
ABCA10	10349	34.7893	-2.50407	1.09e-104	8.46e-103	Down
ABCA17P	650655	11.9745	1.03471	1.51e-17	5.35e-17	Up
ABCA6	23460	53.7823	-1.49813	3.63e-68	9.68e-67	Down
ABCA8	10351	61.3474	-2.2079	8.37e-55	1.42e-53	Down
ABCA9	10350	53.9808	-2.05132	8.87e-90	5.02e-88	Down
ABCB1	5243	46.7897	-1.2625	7.29e-52	1.12e-50	Down
ABCB11	8647	3.53398	-2.93478	9.95e-19	3.75e-18	Down
ABCB5	340273	19.3611	-3.2981	2.29e-57	4.27e-56	Down
ABCC11	85320	39.7727	-1.20092	5.91e-07	1.17e-06	Down
ABCC6	368	35.9199	-1.51453	4.2e-44	4.75e-43	Down
ABCC6P1	653190	6.9467	-2.10676	3.28e-16	1.09e-15	Down
ABCC8	6833	20.2043	-2.11884	5.53e-14	1.64e-13	Down
ABCD2	225	36.5708	-1.60076	1.64e-46	2.04e-45	Down
ABCG2	9429	38.954	-1.29265	6.28e-62	1.36e-60	Down
ABCG8	64241	1.78499	-1.44161	0.00139152	0.0021548	Down
ABHD1	84696	16.1161	-1.19593	5.14e-26	2.72e-25	Down
ABLIM3	22885	76.6564	-1.20794	1.18e-79	4.56e-78	Down
ABRA	137735	1.07255	-2.59725	1.53e-11	3.98e-11	Down
ACACB	32	95.3913	-1.27454	6.59e-148	1.11e-145	Down
ACADL	33	30.6527	-1.63323	3.4e-16	1.13e-15	Down
ACAN	176	36.2959	2.06814	8.29e-53	1.31e-51	Up
ACER2	340485	39.2798	-1.10993	2.79e-57	5.18e-56	Down
ACMSD	130013	1.71757	-1.55733	0.00144005	0.0022275	Down
ACOT6	641372	3.89224	-1.58445	6.69e-09	1.5e-08	Down
ACOX2	8309	43.8937	-1.28731	2.88e-45	3.41e-44	Down
ACOXL	55289	4.33441	2.31921	1.39e-22	6.27e-22	Up
ACRV1	56	2.62416	3.43275	1.07e-35	8.49e-35	Up
ACSBG2	81616	2.66524	-2.31757	6.34e-33	4.53e-32	Down
ACSL6	23305	18.3651	1.51467	4.93e-20	1.97e-19	Up
ACSM1	116285	23.815	-1.04129	1.75e-06	3.34e-06	Down
ACSM2A	123876	1.76522	-3.73423	9.91e-24	4.72e-23	Down
ACSM2B	348158	0.89585	-2.80896	1.4e-08	3.09e-08	Down
ACSM5	54988	31.3886	-2.43629	3.01e-72	9.19e-71	Down
ACTL8	81569	21.7435	6.71646	2.63e-96	1.73e-94	Up
ACTN2	88	12.1408	2.11627	1.22e-20	5.01e-20	Up
ACVR1C	130399	50.0359	-2.17018	1e-89	5.66e-88	Down
ADAM20	8748	1.45659	-1.79285	2.75e-18	1.02e-17	Down
ADAM29	11086	2.32896	-1.22443	0.00601255	0.00876867	Down
ADAM33	80332	47.1936	-1.82461	4.43e-64	1.04e-62	Down
ADAM8	101	59.4751	1.03231	2.26e-90	1.3e-88	Up
ADAMDEC1	27299	40.3806	2.12691	7.12e-47	9.01e-46	Up
ADAMTS14	140766	29.3801	1.8521	9.97e-67	2.54e-65	Up
ADAMTS15	170689	39.4316	-1.6862	1.41e-39	1.32e-38	Down
ADAMTS18	170692	28.401	-1.57573	2.64e-24	1.29e-23	Down
ADAMTS20	80070	0.636986	2.49349	0.00754907	0.0109105	Up
ADAMTS8	11095	24.187	-1.1156	3.16e-15	1.01e-14	Down
ADARB2	105	4.28358	-1.06751	4.6e-05	7.99e-05	Down
ADCY5	111	42.4795	-2.00189	9.12e-48	1.2e-46	Down
ADCYAP1R1	117	12.0112	-2.82237	1.84e-28	1.09e-27	Down
ADH1A	124	23.8206	-3.90897	2.05e-61	4.35e-60	Down
ADH1B	125	106.811	-2.10672	6.95e-27	3.81e-26	Down
ADH1C	126	33.7162	-2.49882	2.67e-27	1.49e-26	Down
ADH4	127	9.27581	-3.12561	1.69e-28	9.94e-28	Down
ADH6	130	1.40975	-2.08344	6.97e-14	2.06e-13	Down
ADH7	131	2.72146	-2.92598	0.000358735	0.00058209	Down
ADHFE1	137872	46.2217	-1.06187	1.54e-45	1.84e-44	Down
ADIPOQ	9370	101.252	-2.17525	2.06e-28	1.21e-27	Down
ADM2	79924	56.9651	1.12379	6.84e-58	1.3e-56	Up
ADRA1A	148	12.9545	-3.50222	6.24e-54	1.03e-52	Down
ADRA2A	150	70.4048	-1.04745	1.78e-49	2.51e-48	Down
ADRB1	153	19.8514	-1.53025	5.09e-23	2.35e-22	Down
ADRB2	154	43.0992	-1.47089	2.9e-56	5.19e-55	Down
ADRB3	155	3.3683	-2.23325	8.04e-12	2.12e-11	Down
AFF3	3899	72.7694	-1.1013	3.24e-34	2.43e-33	Down
AFP	174	14.4516	-2.89277	4.84e-15	1.52e-14	Down
AGAP11	119385	32.5015	-1.84548	4.53e-93	2.81e-91	Down
AGMAT	79814	24.0414	1.16943	2.2e-48	2.96e-47	Up
AGR3	155465	34.8341	-2.25864	2.01e-18	7.48e-18	Down
AGRP	181	0.347867	1.35191	0.0354999	0.0476821	Up
AGTR1	185	41.8108	-2.0519	1.56e-91	9.33e-90	Down
AGTR2	186	0.74451	-2.2908	0.000337268	0.000548473	Down
AGXT	189	2.41923	-3.19225	1.62e-17	5.75e-17	Down
AHSG	197	0.542705	2.08176	0.000573318	0.000915253	Up
AICDA	57379	3.09847	1.4705	4.51e-05	7.84e-05	Up
AIM2	9447	24.3014	1.87183	2.71e-51	4.08e-50	Up
AIPL1	23746	0.531785	2.15751	0.009938	0.0141859	Up
AK5	26289	60.5791	-1.44225	2.43e-30	1.55e-29	Down
AK7	122481	15.75	-1.15219	1.12e-19	4.41e-19	Down
AKR1C1	1645	81.7699	-1.10788	1.25e-38	1.13e-37	Down
AKR1C2	1646	77.9974	-1.16139	9.83e-20	3.88e-19	Down
ALAS2	212	3.62463	-4.1191	6.26e-23	2.88e-22	Down
ALB	213	36.8415	-2.46909	1.06e-30	6.85e-30	Down
ALDH1A2	8854	41.7798	-1.82191	2.19e-72	6.72e-71	Down
ALDH1L1	10840	48.6374	-2.02304	1.5e-47	1.94e-46	Down
ALDH3A1	218	20.9264	-1.45279	1.18e-17	4.2e-17	Down
ALG1L2	644974	0.354212	1.58702	0.0291121	0.0395265	Up
ALOX12B	242	3.0547	1.35915	1.7e-05	3.05e-05	Up
ALPP	250	2.4834	4.33774	1.39e-12	3.81e-12	Up
ALX4	60529	12.8439	-2.07523	5.73e-21	2.4e-20	Down
AMBP	259	6.93877	-1.79956	4.1e-10	9.85e-10	Down
AMH	268	8.63759	1.93351	1.03e-15	3.35e-15	Up
AMHR2	269	0.74055	-1.05847	0.0211151	0.0291228	Down
AMN	81693	5.24013	1.90741	1.39e-11	3.62e-11	Up
AMPD1	270	14.9121	-1.69219	9.09e-14	2.67e-13	Down
AMTN	401138	7.60602	4.03121	5.73e-23	2.64e-22	Up
AMY1A	276	26.8862	1.08489	2.04e-10	4.99e-10	Up
ANGPT4	51378	7.67868	-4.50408	3.19e-106	2.61e-104	Down
ANGPTL1	9068	44.6157	-1.90932	5.63e-92	3.39e-90	Down
ANGPTL3	27329	0.990525	-2.00443	0.000107699	0.00018228	Down
ANGPTL5	253935	8.47157	-3.25436	9.3e-26	4.87e-25	Down
ANGPTL6	83854	5.80066	2.07786	1.57e-27	8.88e-27	Up
ANGPTL7	10218	24.173	-2.75453	7.96e-22	3.47e-21	Down
ANKFN1	162282	3.50049	-2.40245	1.35e-11	3.52e-11	Down
ANKK1	255239	14.8427	-1.41687	1.56e-24	7.69e-24	Down
ANKLE1	126549	19.6419	1.15719	9.66e-28	5.51e-27	Up
ANKRD1	27063	13.3798	1.80393	2.12e-12	5.78e-12	Up
ANKRD29	147463	38.801	-1.6904	4.17e-101	3.08e-99	Down
ANKRD30A	91074	34.091	-2.58982	6.53e-17	2.25e-16	Down
ANKRD30B	374860	13.5005	-2.4671	3.52e-22	1.56e-21	Down
ANKRD31	256006	2.26604	-1.74122	2.89e-13	8.24e-13	Down
ANKRD33	341405	0.357918	-1.22891	0.0161461	0.0225493	Down
ANKRD34B	340120	4.3908	1.8347	4.16e-09	9.44e-09	Up
ANKRD34C	390616	1.30351	-2.58644	2.7e-10	6.54e-10	Down
ANKRD53	79998	23.0191	-1.29485	7.77e-35	5.99e-34	Down
ANKRD7	56311	3.15875	2.27231	4.87e-13	1.37e-12	Up
ANKS4B	257629	1.28185	1.40809	0.01769	0.0246342	Up
ANLN	54443	79.5695	1.59996	1.13e-201	5.74e-199	Up
ANO3	63982	18.8405	-1.91389	9.04e-22	3.93e-21	Down
ANO5	203859	27.9406	-1.13044	8.29e-17	2.85e-16	Down
ANTXRL	195977	4.25942	1.02085	0.00229174	0.00348252	Up
ANXA8L1	728113	1.14155	2.56407	0.000129275	0.000217272	Up
AOC2	314	23.5977	-1.30462	1.98e-38	1.77e-37	Down
AOC3	8639	110.456	-1.17183	5.86e-111	5.22e-109	Down
AOX1	316	62.0036	-1.28241	6.2e-53	9.87e-52	Down
APOA1	335	2.12146	1.46292	4.89e-07	9.71e-07	Up
APOA2	336	0.509515	2.23568	0.0140776	0.0197919	Up
APOB	338	24.2673	-3.56842	1.51e-68	4.09e-67	Down
APOBEC3A	200315	21.5415	1.48527	9.47e-34	7e-33	Up
APOBEC3B	9582	54.5128	1.35621	4.55e-40	4.35e-39	Up
APOBEC3H	164668	9.01409	1.26196	2.91e-17	1.02e-16	Up
APOC4	346	0.62687	1.60917	0.000278746	0.000456005	Up
APOF	319	3.04776	-1.89649	1.19e-06	2.3e-06	Down
APOL5	80831	0.538318	-1.55651	0.00162952	0.00250725	Down
AQP12B	653437	0.438663	1.98067	0.0151046	0.0211651	Up
AQP7	364	48.9121	-2.86624	9.26e-47	1.16e-45	Down
AQP7P1	375719	25.9877	-3.66819	1.84e-79	7.06e-78	Down
AQP7P3	441432	8.21158	-4.78224	2.67e-64	6.32e-63	Down
AQP9	366	33.8106	1.09817	2.83e-16	9.49e-16	Up
AR	367	49.1756	-1.46673	3.98e-20	1.6e-19	Down
ARC	23237	28.0865	-1.19734	3.47e-17	1.21e-16	Down
ARHGAP11A	9824	67.3994	1.03817	1.09e-157	2.14e-155	Up
ARHGAP11B	89839	19.3569	1.68074	9.1e-64	2.12e-62	Up
ARHGAP20	57569	43.5068	-1.73632	1.68e-105	1.34e-103	Down
ARHGAP36	158763	19.6221	-2.81418	2.93e-18	1.08e-17	Down
ARHGAP6	395	38.3232	-1.01905	1.38e-56	2.52e-55	Down
ARID3C	138715	1.65892	1.19799	0.000137596	0.000230708	Up
ARL13A	392509	1.01397	1.71626	9.7e-05	0.000164796	Up
ARL14	80117	2.41573	3.99461	2.88e-19	1.11e-18	Up
ARL9	132946	20.9711	1.59988	4.93e-35	3.83e-34	Up
ARMC3	219681	8.60198	1.41663	1.2e-08	2.67e-08	Up
ARMS2	387715	0.345589	-1.2248	0.0252944	0.0345377	Down
ARPP21	10777	1.2243	-1.1507	0.0244564	0.0334535	Down
ARRDC5	645432	4.34247	1.37476	3.13e-11	8.01e-11	Up
ARSF	416	3.6125	2.04144	1.32e-06	2.54e-06	Up
ART3	419	31.3947	2.6447	8.25e-43	8.86e-42	Up
ART4	420	9.23713	-2.02231	1.29e-17	4.61e-17	Down
ARTN	9048	23.4138	1.92738	3.25e-49	4.5e-48	Up
ASB4	51666	1.96542	-1.39817	3.26e-06	6.14e-06	Down
ASB5	140458	1.10309	-2.64887	1.39e-07	2.86e-07	Down
ASCL2	430	26.3821	1.10302	4.91e-24	2.38e-23	Up
ASF1B	55723	65.7612	1.36002	6.42e-194	2.7e-191	Up
ASIP	434	1.67854	1.01595	0.00669295	0.00972224	Up
ASPA	443	20.6139	-2.88684	1.44e-85	7e-84	Down
ASPM	259266	69.3741	1.83838	7.11e-154	1.25e-151	Up
ASTN1	460	24.4521	-1.37542	4.5e-18	1.64e-17	Down
ASXL3	80816	14.3318	-1.59425	7.59e-17	2.61e-16	Down
ATG9B	285973	23.9484	1.38672	5.5e-59	1.08e-57	Up
ATOH7	220202	3.52767	1.77408	3.45e-15	1.09e-14	Up
ATOH8	84913	46.4851	-1.60357	3.8e-74	1.24e-72	Down
ATP1A2	477	47.7813	-3.15604	1.32e-70	3.88e-69	Down
ATP1A3	478	14.5271	1.99177	2.3e-35	1.81e-34	Up
ATP1A4	480	8.64078	-1.29644	7.12e-07	1.4e-06	Down
ATP1B2	482	34.4064	-1.01176	1.06e-28	6.33e-28	Down
ATP2A1	487	9.62673	1.03931	2.06e-17	7.29e-17	Up
ATP2B3	492	2.65944	3.97262	2.59e-21	1.1e-20	Up
ATP4B	496	0.497147	2.09292	0.0120998	0.0171294	Up
AURKA	6790	66.1912	1.43548	1.04e-300	2.05e-296	Up
AURKB	9212	53.2995	2.27343	1.12e-183	3.58e-181	Up
AVPR1A	552	29.524	-1.08985	6.53e-28	3.75e-27	Down
AVPR2	554	22.824	-2.28618	7.31e-70	2.06e-68	Down
AWAT2	158835	3.84396	1.25551	0.0092321	0.013225	Up
AZU1	566	3.38568	-1.04205	0.00861943	0.0123914	Down
B3GALT1	8708	8.52431	-3.17759	8.52e-53	1.35e-51	Down
B3GNT4	79369	11.9352	2.63784	3.93e-79	1.49e-77	Up
B4GALNT2	124872	7.46624	1.47498	0.000311433	0.000507712	Up
BAAT	570	1.12611	1.27293	0.000143147	0.000239652	Up
BAIAP2L2	80115	22.3333	1.55417	1.19e-35	9.46e-35	Up
BARHL2	343472	1.09233	3.37235	5.23e-05	9.05e-05	Up
BARX1	56033	17.852	2.05565	4.48e-17	1.56e-16	Up
BCAR4	400500	0.918492	2.96704	4.05e-05	7.07e-05	Up
BCAS1	8537	31.9307	-1.13119	7.02e-14	2.07e-13	Down
BCHE	590	26.091	-1.37486	6.66e-20	2.64e-19	Down
BCL2A1	597	40.6969	1.07882	1.33e-37	1.15e-36	Up
BDNF	627	12.7617	-1.09572	1.4e-12	3.84e-12	Down
BFSP2	8419	2.92837	1.99028	7.64e-11	1.91e-10	Up
BHLHA15	168620	7.63113	1.41087	5.57e-17	1.93e-16	Up
BHMT2	23743	45.8984	-1.3014	3.77e-32	2.6e-31	Down
BIRC5	332	63.2479	2.09122	4.18e-139	5.82e-137	Up
BLK	640	13.8725	1.33812	6.72e-09	1.51e-08	Up
BLM	641	52.4674	1.20853	4.95e-154	8.82e-152	Up
BMP3	651	14.2518	-2.46541	3.88e-25	1.97e-24	Down
BMP4	652	48.7001	-1.02614	1.54e-43	1.7e-42	Down
BMP5	653	20.8376	-1.03379	1.09e-05	1.98e-05	Down
BMPER	168667	26.1321	-1.93406	2.08e-38	1.86e-37	Down
BMX	660	27.1148	-2.15064	8.44e-45	9.82e-44	Down
BOLL	66037	0.553366	2.25167	0.000834613	0.00131571	Up
BPI	671	20.0915	1.405	7.58e-11	1.9e-10	Up
BRDT	676	0.9917	-2.58814	7.52e-07	1.48e-06	Down
BRIP1	83990	40.3375	1.11563	1.69e-55	2.95e-54	Up
BRSK2	9024	12.4239	2.81322	2.84e-33	2.06e-32	Up
BSND	7809	1.22901	2.83018	3.42e-11	8.74e-11	Up
BTBD16	118663	0.819575	1.2662	0.00379492	0.00565165	Up
BTBD17	388419	0.532178	1.98104	0.0320009	0.0432321	Up
BTBD8	284697	12.0923	-1.16742	1.96e-17	6.92e-17	Down
BTN1A1	696	7.43509	-1.06457	0.000108983	0.000184373	Down
BTNL3	10917	0.527597	-1.21627	0.0214347	0.0295388	Down
BTNL9	153579	63.6755	-1.82128	2.28e-97	1.54e-95	Down
BUB1	699	66.6977	1.84652	4.06e-206	2.3e-203	Up
BUB1B	701	60.8212	1.60953	4.29e-157	8.07e-155	Up
C10orf67	256815	1.68239	2.45001	2.19e-07	4.46e-07	Up
C10orf95	79946	9.11761	1.16148	2.43e-20	9.86e-20	Up
C11orf16	56673	4.636	1.58568	2.69e-06	5.1e-06	Up
C11orf42	160298	0.658271	-1.21432	0.000359635	0.000583455	Down
C11orf86	254439	7.65468	4.58817	5.37e-34	4e-33	Up
C11orf87	399947	3.52779	-2.4182	3.27e-13	9.31e-13	Down
C12orf42	374470	1.06862	1.71662	0.000106942	0.000181106	Up
C12orf54	121273	1.50072	-1.49968	2.61e-05	4.62e-05	Down
C12orf56	115749	2.70423	3.42464	2.8e-11	7.19e-11	Up
C14orf178	283579	0.40632	-1.37025	0.00158387	0.00244004	Down
C14orf180	400258	29.4846	-3.60028	5.82e-45	6.83e-44	Down
C16orf89	146556	46.179	-1.74736	4.4e-34	3.29e-33	Down
C17orf50	146853	0.675384	-1.10379	0.00565593	0.00827238	Down
C17orf99	100141515	0.705405	1.29283	0.00662336	0.00962327	Up
C1orf105	92346	1.76946	3.84032	1.18e-09	2.75e-09	Up
C1orf94	84970	4.72883	4.45478	1.21e-13	3.54e-13	Up
C1QL4	338761	16.8851	1.70023	1.82e-19	7.11e-19	Up
C1QTNF7	114905	29.8519	-2.26738	1.25e-54	2.12e-53	Down
C1QTNF9	338872	13.7958	-2.9346	6.78e-67	1.74e-65	Down
C1QTNF9B	387911	9.52605	-2.44134	1.64e-48	2.22e-47	Down
C20orf141	128653	0.916568	2.01726	5.94e-05	0.000102457	Up
C20orf203	284805	4.48152	-1.96226	1.32e-23	6.23e-23	Down
C21orf62	56245	3.18057	-1.36567	5.02e-08	1.07e-07	Down
C2CD4B	388125	23.4146	-1.16139	2.49e-13	7.13e-13	Down
C2CD4D	100191040	21.1131	1.49917	8.34e-43	8.96e-42	Up
C2orf73	129852	2.85688	-1.78596	1.37e-18	5.12e-18	Down
C3orf36	80111	6.19669	1.70081	2.42e-21	1.03e-20	Up
C3orf49	132200	0.407138	-1.75771	2.47e-06	4.69e-06	Down
C4BPA	722	23.3815	-1.25524	5.55e-07	1.1e-06	Down
C4orf50	389197	0.525409	2.03261	2.47e-05	4.38e-05	Up
C4orf51	646603	1.68864	4.00088	5.15e-06	9.54e-06	Up
C5orf46	389336	32.2298	1.38626	2.51e-28	1.47e-27	Up
C6	729	27.4924	-1.95475	3.09e-17	1.08e-16	Down
C6orf118	168090	0.919777	2.71998	1.51e-05	2.72e-05	Up
C6orf147	387097	9.72253	1.48189	2.22e-20	9.04e-20	Up
C6orf58	352999	0.694515	-1.68313	0.000332076	0.00054043	Down
C7	730	69.281	-1.22157	1.99e-15	6.39e-15	Down
C7orf33	202865	0.621125	2.49014	0.0433168	0.0576178	Up
C8B	732	1.18321	-1.78839	0.00495101	0.00728014	Down
C8G	733	3.8799	2.07666	7.83e-21	3.25e-20	Up
C8orf34	116328	12.2269	-2.44368	5.89e-37	4.95e-36	Down
CA10	56934	1.92649	1.17735	0.0342349	0.0460519	Up
CA3	761	46.9247	-1.39683	1.46e-26	7.89e-26	Down
CA4	762	29.6517	-4.51848	1.2e-62	2.68e-61	Down
CA9	768	31.3772	4.9275	2.39e-91	1.41e-89	Up
CABP1	9478	11.2722	-1.91234	1.37e-35	1.08e-34	Down
CABP7	164633	8.84933	1.90831	4.44e-26	2.36e-25	Up
CACNA1B	774	10.7575	2.77473	2.45e-26	1.31e-25	Up
CACNA1E	777	6.4441	2.36726	2.94e-28	1.72e-27	Up
CACNA1F	778	8.21345	-1.32984	6.17e-15	1.93e-14	Down
CACNA1G	8913	17.4122	-1.36749	3.4e-15	1.08e-14	Down
CACNA2D1	781	38.4784	-1.44859	4.18e-22	1.85e-21	Down
CADM2	253559	16.6203	-1.85709	2.84e-20	1.15e-19	Down
CADM3	57863	47.6587	-1.18924	1.52e-19	5.97e-19	Down
CADPS	8618	6.13347	1.77797	2.41e-18	8.92e-18	Up
CAGE1	285782	2.27203	3.12655	1.37e-21	5.92e-21	Up
CALCA	796	1.16204	2.83235	2.56e-05	4.53e-05	Up
CALCB	797	4.18714	4.64637	1.94e-29	1.19e-28	Up
CALCR	799	9.57679	-2.47903	3.98e-52	6.17e-51	Down
CALHM1	255022	0.962295	1.27873	2.35e-05	4.16e-05	Up
CALHM3	119395	1.41666	2.95976	1.76e-11	4.55e-11	Up
CALML5	51806	74.6892	1.14981	2.79e-12	7.55e-12	Up
CALN1	83698	10.1745	-1.50946	2.73e-08	5.89e-08	Down
CAMK1G	57172	6.13114	1.50423	2.87e-19	1.11e-18	Up
CAMK2A	815	7.80337	1.08477	3.84e-12	1.03e-11	Up
CAMK2N2	94032	14.6727	1.9125	2.66e-57	4.95e-56	Up
CAMKV	79012	7.91047	3.14941	4.74e-24	2.3e-23	Up
CAMP	820	9.34783	3.8363	4.92e-36	3.97e-35	Up
CAPN11	11131	22.8326	-2.29893	1.44e-88	7.84e-87	Down
CAPN8	388743	28.4702	-1.75371	1.56e-14	4.76e-14	Down
CAPS2	84698	24.0046	-1.11132	3.11e-46	3.83e-45	Down
CAPSL	133690	2.1571	1.32321	0.000929555	0.00145921	Up
CAPZA3	93661	5.50163	-2.00895	6.72e-12	1.78e-11	Down
CARD18	59082	1.57476	1.86857	0.0113985	0.0161726	Up
CARTPT	9607	1.89686	-3.7208	9.93e-06	1.8e-05	Down
CASP12	100506742	3.90344	-3.74812	1.07e-85	5.22e-84	Down
CASP14	23581	11.9247	4.22967	2.4e-16	8.06e-16	Up
CASP5	838	3.34601	2.52459	3.99e-19	1.53e-18	Up
CASQ1	844	11.0047	-1.32165	3.03e-14	9.1e-14	Down
CASQ2	845	31.1247	-2.13343	2.26e-50	3.27e-49	Down
CATSPER1	117144	3.74545	2.43778	5.73e-24	2.77e-23	Up
CAV3	859	1.98185	-3.38241	4.22e-19	1.61e-18	Down
CBLN1	869	13.2222	-1.6456	5.01e-15	1.57e-14	Down
CBLN4	140689	15.1121	-2.02675	4.2e-23	1.95e-22	Down
CBS	875	70.9742	1.13097	4.8e-62	1.05e-60	Up
CBX2	84733	71.1087	1.30136	1.42e-189	5.1e-187	Up
CC2D2B	387707	5.36961	-1.15482	1.06e-19	4.17e-19	Down
CCBE1	147372	18.7868	-1.53132	5.64e-39	5.16e-38	Down
CCDC116	164592	4.02226	-1.00031	2.73e-13	7.8e-13	Down
CCDC141	285025	15.6927	-1.41198	1.42e-27	8.04e-27	Down
CCDC150	284992	22.7205	1.71676	3.69e-100	2.66e-98	Up
CCDC152	100129792	38.1301	-1.02638	1.41e-51	2.15e-50	Down
CCDC158	339965	16.0619	-2.36144	6.3e-51	9.33e-50	Down
CCDC54	84692	0.641019	-1.33807	1.58e-05	2.83e-05	Down
CCDC65	85478	9.78155	-1.02568	3.66e-14	1.1e-13	Down
CCDC68	80323	25.4628	-1.22225	2.46e-18	9.12e-18	Down
CCDC78	124093	17.495	1.38323	5.71e-23	2.63e-22	Up
CCDC85A	114800	38.159	-1.43375	6.02e-62	1.31e-60	Down
CCK	885	2.30732	2.65289	2.01e-08	4.38e-08	Up
CCKBR	887	14.1622	4.53731	2.14e-46	2.65e-45	Up
CCL1	6346	0.442028	1.99303	0.00849819	0.0122251	Up
CCL11	6356	12.1631	4.25966	2.38e-87	1.22e-85	Up
CCL14	6358	72.1725	-1.62404	5.89e-55	1.01e-53	Down
CCL16	6360	3.61552	-3.61024	9.29e-64	2.17e-62	Down
CCL17	6361	12.422	1.75485	1.98e-22	8.88e-22	Up
CCL20	6364	17.5487	2.70899	6.39e-53	1.02e-51	Up
CCL21	6366	66.5777	-1.08365	1.79e-13	5.18e-13	Down
CCL23	6368	8.2636	-1.43432	2.39e-14	7.24e-14	Down
CCL24	6369	2.5613	-1.34455	0.00206319	0.00314829	Down
CCL25	6370	2.55323	3.96764	9.23e-25	4.62e-24	Up
CCL7	6354	9.66258	4.54065	6.55e-51	9.69e-50	Up
CCNA2	890	69.5769	1.43098	2.57e-232	3.63e-229	Up
CCNB2	9133	66.4396	1.75006	1.27e-205	7e-203	Up
CCNE1	898	49.6063	1.85923	3.42e-213	2.25e-210	Up
CCNE2	9134	50.582	1.3958	1.89e-121	1.97e-119	Up
CCR3	1232	3.92088	1.54336	5.59e-11	1.41e-10	Up
CCR4	1233	19.7235	1.14363	2.22e-15	7.1e-15	Up
CCR8	1237	9.10084	3.33491	5.92e-54	9.79e-53	Up
CD177	57126	9.78477	1.44771	8.98e-10	2.11e-09	Up
CD19	930	15.8799	2.13187	6.43e-17	2.22e-16	Up
CD1A	909	15.2572	2.53326	1.03e-28	6.17e-28	Up
CD1B	910	8.37133	1.91131	2.63e-14	7.93e-14	Up
CD300E	342510	4.59917	1.84097	7.01e-13	1.95e-12	Up
CD300LG	146894	52.5442	-2.91845	1.25e-66	3.17e-65	Down
CD36	948	127.955	-1.37313	9.37e-100	6.69e-98	Down
CD80	941	19.0243	1.94599	2.16e-74	7.13e-73	Up
CDC14C	168448	8.58332	-1.45769	3.25e-37	2.77e-36	Down
CDC20	991	79.6266	1.82456	2.81e-219	2.22e-216	Up
CDC25A	993	49.9242	1.47311	9.86e-167	2.32e-164	Up
CDC25C	995	32.8536	2.64717	6.21e-160	1.28e-157	Up
CDC45	8318	47.7527	2.17392	1.66e-126	1.87e-124	Up
CDC6	990	63.1915	1.23706	1.72e-165	3.96e-163	Up
CDC7	8317	58.3018	1.04293	1.39e-123	1.51e-121	Up
CDCA2	157313	51.1104	2.0066	9.4e-183	2.95e-180	Up
CDCA3	83461	55.2608	1.84048	1.67e-248	4.14e-245	Up
CDCA5	113130	70.8053	1.48567	3.6e-256	1.42e-252	Up
CDCA7	83879	62.1079	1.11299	2.06e-83	9.2e-82	Up
CDCA8	55143	69.1665	1.5573	1.65e-274	8.17e-271	Up
CDCP2	200008	0.800765	-1.77665	2.09e-09	4.82e-09	Down
CDH10	1008	1.77322	-1.45674	0.00311169	0.0046686	Down
CDH12	1010	13.1855	-1.64785	5.46e-18	1.98e-17	Down
CDH15	1013	4.64319	2.4266	4.36e-22	1.92e-21	Up
CDH16	1014	0.674879	2.0728	0.00121299	0.0018887	Up
CDH17	1015	4.03365	-1.03483	2.16e-06	4.12e-06	Down
CDH20	28316	8.97769	-2.78229	5.27e-30	3.32e-29	Down
CDH22	64405	7.96129	-1.32005	1.01e-07	2.11e-07	Down
CDH8	1006	10.268	-1.37187	1.18e-11	3.09e-11	Down
CDHR2	54825	0.966013	2.2328	1.29e-09	3.02e-09	Up
CDHR4	389118	0.408349	-1.82696	0.00130896	0.00203141	Down
CDHR5	53841	1.7662	1.69591	1.95e-07	3.98e-07	Up
CDK1	983	78.9614	1.32571	3.37e-252	9.51e-249	Up
CDK15	65061	4.8152	-2.06836	9.95e-18	3.57e-17	Down
CDK5R2	8941	2.63449	3.68456	6.62e-19	2.51e-18	Up
CDKL2	8999	15.9622	-1.58953	2.45e-16	8.24e-16	Down
CDKL4	344387	0.601526	1.53647	0.00302434	0.00454307	Up
CDKN2A	1029	60.8077	1.49651	2.29e-57	4.27e-56	Up
CDKN3	1033	44.2755	1.76486	5.01e-202	2.61e-199	Up
CDO1	1036	54.5915	-1.62042	1.55e-50	2.26e-49	Down
CDR1	1038	22.4867	-1.25001	2.43e-14	7.33e-14	Down
CDT1	81620	60.2153	1.4802	7.98e-116	7.69e-114	Up
CDX1	1044	7.77393	1.11759	8.06e-10	1.9e-09	Up
CDX2	1045	3.06421	3.64214	2.28e-10	5.56e-10	Up
CEBPE	1053	1.32144	1.95871	1.45e-09	3.38e-09	Up
CELF3	11189	0.846325	2.30281	0.000886817	0.00139511	Up
CELF4	56853	20.304	1.2841	2.62e-27	1.47e-26	Up
CEND1	51286	3.81342	2.31928	3.03e-19	1.17e-18	Up
CENPA	1058	45.4279	2.3194	2.02e-226	2.35e-223	Up
CENPE	1062	62.2672	1.37731	1.13e-191	4.37e-189	Up
CENPF	1063	104.997	1.22444	1.5e-190	5.61e-188	Up
CENPI	2491	30.8359	1.86765	8.57e-127	9.74e-125	Up
CENPK	64105	32.7058	1.23623	2.6e-79	9.9e-78	Up
CENPM	79019	42.3641	1.74791	1.3e-119	1.32e-117	Up
CENPW	387103	61.3659	1.06066	1.58e-121	1.66e-119	Up
CEP55	55165	64.3447	1.83703	1.21e-220	1.09e-217	Up
CES1	1066	73.3059	-1.67947	1.78e-48	2.4e-47	Down
CETN4P	729338	3.75391	-1.33302	2.3e-09	5.3e-09	Down
CFD	1675	85.1643	-1.42368	3.95e-75	1.34e-73	Down
CGB7	94027	6.1398	-1.37088	4.82e-09	1.09e-08	Down
CHAC1	79094	33.1971	1.22337	2.25e-69	6.24e-68	Up
CHAD	1101	34.2328	-1.58134	1.28e-27	7.28e-27	Down
CHGA	1113	5.52751	-1.34941	1.53e-05	2.74e-05	Down
CHGB	1114	10.7278	-1.03627	1.02e-05	1.86e-05	Down
CHIA	27159	2.30334	1.74401	0.00382612	0.00569769	Up
CHL1	10752	65.0786	-1.51273	1.14e-51	1.74e-50	Down
CHRDL1	91851	95.074	-1.39087	1.37e-67	3.58e-66	Down
CHRDL2	25884	21.4558	1.10776	1.13e-07	2.35e-07	Up
CHRNA2	1135	5.0387	-1.86729	0.000113122	0.000191147	Down
CHRNA4	1137	1.43958	1.72298	0.000984084	0.00154187	Up
CHRNA5	1138	39.3157	1.03095	1.32e-47	1.72e-46	Up
CHRNA6	8973	3.71656	2.96677	2.23e-24	1.1e-23	Up
CHRNA9	55584	1.56006	3.1382	1.67e-09	3.86e-09	Up
CHRNB4	1143	5.11775	2.34459	6.27e-19	2.38e-18	Up
CHST4	10164	16.3523	1.06538	3.26e-08	7.02e-08	Up
CHST6	4166	31.7227	1.69897	1.52e-57	2.85e-56	Up
CIB3	117286	0.615795	1.14727	0.0379587	0.0508051	Up
CIB4	130106	0.742678	2.75071	0.00124084	0.00192993	Up
CIDEA	1149	43.1177	-2.82749	1.54e-34	1.18e-33	Down
CIDEC	63924	66.4566	-2.60756	2.25e-52	3.5e-51	Down
CILP2	148113	40.0429	1.21289	7.91e-59	1.54e-57	Up
CITED1	4435	30.6537	-1.9928	6.68e-35	5.16e-34	Down
CKAP2L	150468	43.7217	2.05347	1.31e-159	2.64e-157	Up
CKM	1158	4.39885	2.69989	3.45e-21	1.46e-20	Up
CKMT2	1160	26.5176	-1.86754	1.39e-40	1.35e-39	Down
CKS2	1164	75.1968	1.11743	4.34e-191	1.65e-188	Up
CLCA4	22802	17.7613	-2.16884	9.92e-19	3.74e-18	Down
CLCN1	1180	5.44043	-1.75577	1.07e-15	3.47e-15	Down
CLCNKA	1187	9.15624	-1.2104	7.98e-13	2.22e-12	Down
CLDN11	5010	62.7097	-1.16735	5.29e-54	8.76e-53	Down
CLDN14	23562	9.69416	2.50475	9.4e-41	9.22e-40	Up
CLDN16	10686	4.09451	1.27663	7.83e-06	1.43e-05	Up
CLDN18	51208	3.21737	-1.18793	2.48e-08	5.36e-08	Down
CLDN19	149461	23.419	-3.04765	1.21e-40	1.18e-39	Down
CLDN20	49861	2.07988	-1.04902	1.07e-06	2.08e-06	Down
CLDN5	7122	65.8685	-1.16532	3.26e-59	6.46e-58	Down
CLDN6	9074	11.9968	4.56902	9.88e-35	7.6e-34	Up
CLDN9	9080	17.4306	2.04141	1.4e-47	1.82e-46	Up
CLDND2	125875	6.67061	-2.28133	1.1e-30	7.11e-30	Down
CLEC17A	388512	6.51756	1.05512	8.68e-05	0.00014787	Up
CLEC18A	348174	10.6713	1.24365	3.21e-15	1.02e-14	Up
CLEC18B	497190	5.38138	1.44642	1.07e-09	2.51e-09	Up
CLEC18C	283971	1.26197	2.06174	6.38e-05	0.000109815	Up
CLEC3A	10143	12.6174	-1.23711	0.00290041	0.00436286	Down
CLEC3B	7123	73.2498	-1.46362	1.4e-93	8.75e-92	Down
CLEC4C	170482	2.94304	2.40428	3.45e-09	7.86e-09	Up
CLEC4D	338339	4.197	1.9893	5.65e-13	1.58e-12	Up
CLEC4G	339390	9.86526	-2.15764	7.88e-17	2.71e-16	Down
CLEC4GP1	440508	5.72285	-2.65085	1.18e-24	5.86e-24	Down
CLEC4M	10332	1.94536	-3.3564	1.9e-19	7.39e-19	Down
CLEC5A	23601	34.126	1.82588	2.22e-94	1.42e-92	Up
CLEC6A	93978	2.6387	4.20796	2.93e-33	2.12e-32	Up
CLIC3	9022	29.433	1.03296	1.53e-16	5.21e-16	Up
CLNK	116449	1.62876	1.53443	0.000291243	0.000475582	Up
CLPS	1208	1.57459	3.46852	6.62e-10	1.57e-09	Up
CLRN3	119467	1.91153	-2.68087	5.57e-21	2.33e-20	Down
CLSPN	63967	39.6089	2.012	1.63e-108	1.4e-106	Up
CLSTN2	64084	61.1139	-1.30741	9.52e-49	1.3e-47	Down
CMA1	1215	14.8083	-2.99602	4.75e-34	3.55e-33	Down
CMYA5	202333	70.2642	-1.02152	8.47e-47	1.07e-45	Down
CNDP1	84735	1.85829	1.04109	0.00184052	0.00281918	Up
CNGA2	1260	1.50289	3.65995	0.000629387	0.00100185	Up
CNGA3	1261	3.2746	-1.15935	0.00016473	0.000274273	Down
CNGB1	1258	4.49277	1.89757	3.67e-11	9.34e-11	Up
CNIH2	254263	29.3248	2.59263	1.08e-112	9.99e-111	Up
CNN1	1264	89.128	-1.16728	9.96e-62	2.14e-60	Down
CNR1	1268	32.3429	-1.10689	8.08e-20	3.2e-19	Down
CNR2	1269	5.0968	1.71165	1.14e-07	2.36e-07	Up
CNTFR	1271	54.2426	-1.09718	1.08e-15	3.51e-15	Down
CNTN3	5067	29.1571	-1.10689	5.63e-25	2.84e-24	Down
CNTN5	53942	2.75985	2.66802	7.59e-07	1.49e-06	Up
CNTN6	27255	6.32178	-1.77809	3.11e-12	8.4e-12	Down
CNTNAP2	26047	32.3641	1.00353	2.36e-08	5.12e-08	Up
COL10A1	1300	58.1325	2.56194	5.6e-137	7.43e-135	Up
COL11A1	1301	72.5776	2.18237	6.56e-101	4.8e-99	Up
COL11A2	1302	31.0753	1.20828	6.33e-20	2.52e-19	Up
COL17A1	1308	87.5775	-1.35763	1.23e-22	5.57e-22	Down
COL19A1	1310	5.65484	1.41885	2.93e-06	5.53e-06	Up
COL22A1	169044	36.2813	2.23995	6.16e-54	1.02e-52	Up
COL25A1	84570	21.5318	-1.44656	3.67e-22	1.63e-21	Down
COL4A6	1288	38.917	-1.7272	1.78e-34	1.35e-33	Down
COL6A6	131873	42.9129	-1.80055	2.17e-47	2.82e-46	Down
COL9A1	1297	14.0576	3.17763	4.86e-23	2.25e-22	Up
COL9A3	1299	52.7958	1.53402	1.71e-36	1.41e-35	Up
COLEC10	10584	2.15853	1.20692	1.01e-05	1.84e-05	Up
COMP	1311	66.6996	1.36406	1.21e-29	7.54e-29	Up
CORO2B	10391	45.6394	-1.26585	7.64e-66	1.89e-64	Down
COX6A2	1339	0.758387	2.22785	0.00141893	0.00219571	Up
COX7A1	1346	52.3522	-1.23315	2.89e-69	8e-68	Down
COX7B2	170712	2.01184	4.25337	0.000318808	0.000519393	Up
CPA1	1357	9.90439	-4.82119	8.01e-119	8.04e-117	Down
CPA3	1359	42.9147	-1.04239	1.93e-14	5.86e-14	Down
CPA5	93979	3.08009	1.68584	1.51e-06	2.9e-06	Up
CPA6	57094	3.75301	-1.50444	6.21e-05	0.000106942	Down
CPB1	1360	38.3922	-2.52326	3.01e-22	1.34e-21	Down
CPEB1	64506	18.4439	-1.60911	1.23e-29	7.63e-29	Down
CPLX3	594855	4.69662	2.12751	1.15e-10	2.84e-10	Up
CPNE7	27132	27.8381	1.0891	8.44e-15	2.62e-14	Up
CPNE9	151835	1.41637	1.67044	1.76e-06	3.38e-06	Up
CPO	130749	3.07165	-1.92827	1.25e-17	4.48e-17	Down
CPSF4L	642843	1.10649	2.20869	9.47e-10	2.22e-09	Up
CR1L	1379	2.88903	3.52601	1.43e-28	8.46e-28	Up
CR2	1380	25.4236	1.02323	4.42e-08	9.42e-08	Up
CRB2	286204	17.6991	-1.53362	3.71e-27	2.06e-26	Down
CRCT1	54544	1.1231	3.41234	0.00354668	0.00529398	Up
CREB3L3	84699	0.975171	2.62344	1.06e-12	2.94e-12	Up
CREG2	200407	1.86867	1.7205	8.74e-08	1.83e-07	Up
CRHBP	1393	18.7106	-2.90523	2.07e-82	8.95e-81	Down
CRHR2	1395	1.77055	-2.80665	8.4e-21	3.48e-20	Down
CRISP2	7180	4.23212	1.00098	0.0168922	0.0235597	Up
CRYBA2	1412	2.12112	4.27394	1.58e-11	4.1e-11	Up
CRYBA4	1413	0.420142	1.25617	0.03107	0.042029	Up
CRYBB2	1415	3.95007	1.51701	8.39e-11	2.09e-10	Up
CRYBB3	1417	1.44678	1.21728	0.000238955	0.000392925	Up
CSAG1	158511	6.39618	5.92211	2.09e-20	8.49e-20	Up
CSAG2	102723547	5.41969	5.65684	1.02e-17	3.67e-17	Up
CSAG3	389903	10.2333	5.74793	2.35e-48	3.16e-47	Up
CSF2	1437	1.69082	1.62829	0.000483351	0.000776771	Up
CSF3	1440	9.59076	-2.78678	1.72e-15	5.54e-15	Down
CSMD2	114784	22.6415	1.65545	2.18e-36	1.79e-35	Up
CSMD3	114788	1.2568	2.02582	0.0106657	0.0151742	Up
CSN1S1	1446	10.3213	-3.54988	2.54e-16	8.52e-16	Down
CSN2	1447	6.1393	-3.06988	7.82e-06	1.43e-05	Down
CSRNP3	80034	15.8042	-1.63047	1.24e-19	4.88e-19	Down
CST1	1469	23.4177	3.85881	1.28e-35	1.02e-34	Up
CST2	1470	5.11714	2.2645	2.56e-11	6.57e-11	Up
CST4	1472	2.96478	3.89161	1.04e-23	4.96e-23	Up
CST6	1474	23.2032	1.23531	4.01e-21	1.69e-20	Up
CST9	128822	7.79086	-3.47776	2.74e-15	8.74e-15	Down
CST9L	128821	0.279018	-1.75122	0.0458122	0.060749	Down
CT45A1	541466	3.64398	5.00339	6.09e-06	1.12e-05	Up
CT45A5	441521	1.31821	3.6142	0.00232521	0.0035323	Up
CT62	196993	11.8696	-2.87061	1.22e-29	7.61e-29	Down
CTAG1B	1485	9.52987	3.62606	7.72e-10	1.82e-09	Up
CTAG2	30848	2.30253	3.31409	0.000198359	0.000328027	Up
CTLA4	1493	26.7922	1.2376	9.65e-32	6.56e-31	Up
CTNNA2	1496	4.96718	2.23573	3.94e-06	7.38e-06	Up
CTNNA3	29119	3.30873	-1.71407	1.85e-13	5.34e-13	Down
CTSE	1510	4.48495	1.51817	0.000314433	0.000512519	Up
CTSG	1511	25.4973	-1.87568	1.92e-26	1.04e-25	Down
CTTNBP2	83992	34.8504	-1.67535	2.78e-46	3.44e-45	Down
CTXN1	404217	56.6119	1.13948	4.88e-64	1.14e-62	Up
CTXN2	399697	1.94258	3.97872	1.86e-28	1.09e-27	Up
CTXN3	613212	0.624448	-1.06063	0.0275991	0.0375755	Down
CWH43	80157	13.617	2.0713	6.87e-13	1.92e-12	Up
CX3CR1	1524	53.2789	-1.02102	2.47e-38	2.2e-37	Down
CXADRP3	440224	3.40136	-2.13611	1.41e-15	4.56e-15	Down
CXCL10	3627	76.8527	1.54234	6.97e-94	4.4e-92	Up
CXCL11	6373	46.7991	1.99262	1.74e-81	7.24e-80	Up
CXCL13	10563	57.6339	1.31362	1.66e-15	5.36e-15	Up
CXCL2	2920	47.8008	-1.35387	1.9e-51	2.87e-50	Down
CXCL9	4283	89.6949	1.04949	2.26e-42	2.38e-41	Up
CXCR1	3577	7.86193	-1.27286	3.09e-08	6.66e-08	Down
CXCR2	3579	15.4184	-1.23579	4.12e-22	1.82e-21	Down
CXCR2P1	3580	19.8461	2.3074	4.11e-38	3.62e-37	Up
CXCR5	643	18.8927	1.60185	9.38e-23	4.28e-22	Up
CXorf49B	100132994	13.9167	3.52341	4.74e-26	2.51e-25	Up
CXorf65	158830	1.48582	2.39508	3.79e-09	8.61e-09	Up
CYP17A1	1586	0.687817	1.10274	0.0490376	0.064826	Up
CYP1A1	1543	8.16492	-3.21174	2.85e-16	9.55e-16	Down
CYP1A2	1544	0.782526	-2.13451	0.00248323	0.0037608	Down
CYP26A1	1592	16.2435	-1.09895	2.18e-06	4.15e-06	Down
CYP2A13	1553	0.871916	2.35262	0.00467016	0.00688407	Up
CYP2A6	1548	15.5519	-3.27143	2.3e-35	1.81e-34	Down
CYP2A7	1549	3.83087	-3.28905	3.63e-16	1.21e-15	Down
CYP2C9	1559	0.551101	-1.35795	0.00455691	0.00672566	Down
CYP2F1	1572	3.08682	4.6005	2.21e-09	5.09e-09	Up
CYP2W1	54905	1.67706	3.59181	6.79e-07	1.34e-06	Up
CYP3A4	1576	3.08219	-2.55791	7.72e-14	2.27e-13	Down
CYP3A43	64816	0.429119	-1.33477	0.000825342	0.00130151	Down
CYP3A5	1577	9.74179	-2.06781	1.69e-46	2.1e-45	Down
CYP3A7	1551	1.56095	-1.34695	0.00178629	0.00273972	Down
CYP46A1	10858	18.3133	-1.26604	2.67e-44	3.04e-43	Down
CYP4A11	1579	3.55449	-3.44576	4.62e-42	4.81e-41	Down
CYP4B1	1580	42.5528	-1.82232	1.62e-27	9.16e-27	Down
CYP4F12	66002	16.1627	-1.87509	2.21e-17	7.8e-17	Down
CYP4F22	126410	30.2315	-2.00272	2.39e-22	1.07e-21	Down
CYP4F8	11283	13.0389	-1.23664	0.00392058	0.00582912	Down
CYP4X1	260293	60.5713	-1.07188	1.41e-19	5.53e-19	Down
CYP4Z1	199974	38.4665	-1.50935	1.25e-09	2.91e-09	Down
CYP4Z2P	163720	26.0857	-1.39537	7.81e-07	1.53e-06	Down
CYP7A1	1581	2.06986	-1.64468	1.43e-13	4.17e-13	Down
CYTL1	54360	22.6709	-1.05044	7.22e-17	2.49e-16	Down
DACH1	1602	43.9417	-1.54178	1.8e-51	2.74e-50	Down
DACT2	168002	23.4153	-1.62532	9.82e-22	4.26e-21	Down
DAND5	199699	5.39721	1.28544	5.68e-12	1.51e-11	Up
DAZL	1618	2.82713	3.35694	1.08e-15	3.52e-15	Up
DBX2	440097	8.96938	-2.66507	1.72e-43	1.9e-42	Down
DCAF12L1	139170	0.527049	-2.0512	4.84e-06	9e-06	Down
DCAF4L2	138009	1.22825	3.39373	0.0097102	0.0138797	Up
DCDC2	51473	40.105	-1.44283	2e-20	8.13e-20	Down
DCT	1638	6.99293	-2.59087	9.22e-25	4.61e-24	Down
DDC	1644	10.0998	1.53999	1.78e-07	3.65e-07	Up
DDN	23109	14.2145	2.69589	4.92e-53	7.87e-52	Up
DDX25	29118	3.81993	-1.01108	0.000503659	0.000808291	Down
DEFB132	400830	21.1069	-5.20754	1.01e-83	4.55e-82	Down
DEPDC1	55635	54.9374	1.90888	2.72e-189	9.43e-187	Up
DEPDC1B	55789	38.9339	2.12648	1.56e-168	3.8e-166	Up
DEPDC7	91614	24.4615	1.23507	8.28e-54	1.36e-52	Up
DES	1674	41.5705	-1.28402	2.74e-16	9.18e-16	Down
DGCR5	26220	27.8836	1.26486	4.21e-34	3.15e-33	Up
DGKB	1607	4.35247	-1.10933	8.15e-06	1.49e-05	Down
DHDH	27294	12.7579	1.73618	3.21e-27	1.79e-26	Up
DIAPH3	81624	49.0479	1.46493	8.54e-142	1.28e-139	Up
DIO3OS	64150	2.19846	-1.48512	3.49e-08	7.5e-08	Down
DIRC1	116093	2.42179	1.543	1.37e-08	3.03e-08	Up
DKK4	27121	3.34863	-1.23467	0.00124346	0.00193371	Down
DKKL1	27120	8.55752	1.32415	1.14e-20	4.7e-20	Up
DLEC1	9940	15.9383	-1.02034	5.89e-22	2.59e-21	Down
DLG2	1740	28.4447	-1.14961	2.98e-30	1.9e-29	Down
DLGAP2	9228	8.35075	-2.31876	9.63e-39	8.72e-38	Down
DLGAP3	58512	12.2233	1.69289	2.13e-36	1.74e-35	Up
DLGAP5	9787	56.9836	2.0396	2.02e-154	3.62e-152	Up
DLK1	8788	27.1634	-1.45436	1.63e-05	2.92e-05	Down
DLK2	65989	25.4468	-1.29563	4.22e-21	1.78e-20	Down
DLL3	10683	11.477	3.58046	2.05e-42	2.17e-41	Up
DLX4	1748	18.1322	1.47326	9.33e-47	1.17e-45	Up
DLX5	1749	24.9851	2.03249	5.37e-45	6.31e-44	Up
DLX6	1750	12.9369	3.04935	3.51e-29	2.13e-28	Up
DMBX1	127343	7.0964	2.74168	1.48e-22	6.68e-22	Up
DMGDH	29958	28.6323	-1.62943	6.3e-51	9.33e-50	Down
DMP1	1758	0.939016	2.72027	6.75e-11	1.69e-10	Up
DMRT1	1761	5.3226	5.07837	1.42e-41	1.45e-40	Up
DMRT2	10655	23.5917	-1.52413	5.74e-23	2.64e-22	Down
DMRTA2	63950	5.65833	5.16792	3.08e-36	2.51e-35	Up
DMRTC1	63947	0.709344	-2.17574	0.00476893	0.00702129	Down
DMRTC1B	728656	9.88845	-1.47986	2.09e-12	5.68e-12	Down
DMRTC2	63946	1.93802	2.01834	0.00457332	0.00674786	Up
DNAH11	8701	15.2156	1.87545	1.03e-22	4.67e-22	Up
DNAH3	55567	6.09391	1.21636	2.57e-07	5.2e-07	Up
DNAH6	1768	20.3665	-1.52532	1.88e-46	2.34e-45	Down
DNAH7	56171	20.0433	-1.45491	1.32e-31	8.86e-31	Down
DNAH8	1769	2.37806	2.57974	3.8e-15	1.2e-14	Up
DNAH9	1770	13.5223	-2.60338	2.85e-41	2.87e-40	Down
DNAJC5B	85479	11.3068	1.60078	8.27e-19	3.13e-18	Up
DNALI1	7802	49.6767	-1.33081	2.7e-42	2.83e-41	Down
DNASE1L2	1775	9.0874	1.1091	5.32e-13	1.49e-12	Up
DNASE1L3	1776	29.0855	-1.74107	4.18e-31	2.75e-30	Down
DOC2B	8447	20.11	-1.57613	3.88e-23	1.8e-22	Down
DPEP1	1800	10.9469	2.0475	1.4e-20	5.73e-20	Up
DPF1	8193	6.16566	2.19259	2.38e-20	9.65e-20	Up
DPP10	57628	7.24208	1.66316	0.000179387	0.000297673	Up
DPP6	1804	16.7747	-2.15606	1.27e-16	4.32e-16	Down
DPPA4	55211	1.10955	1.93846	6.79e-06	1.25e-05	Up
DPT	1805	103.148	-1.10118	7.7e-66	1.91e-64	Down
DPY19L2P4	442523	8.77097	-1.81566	1.86e-13	5.35e-13	Down
DPYSL5	56896	11.3406	3.75742	7.75e-23	3.55e-22	Up
DQX1	165545	5.72892	2.62538	4.75e-22	2.09e-21	Up
DRD1	1812	6.58335	-1.78314	6.48e-13	1.81e-12	Down
DRD2	1813	24.3938	-1.02852	3.57e-10	8.61e-10	Down
DRD4	1815	7.43786	1.75525	2.72e-22	1.21e-21	Up
DRD5	1816	0.550383	1.52901	0.0208674	0.0288092	Up
DRP2	1821	10.8741	1.49874	1.95e-29	1.2e-28	Up
DSC1	1823	17.1245	-1.81269	1.48e-21	6.39e-21	Down
DSCAML1	57453	11.1735	-1.46991	5.35e-16	1.76e-15	Down
DSCR4	10281	0.99157	3.23276	0.00855431	0.0123013	Up
DSCR8	84677	3.13552	4.8397	3.98e-08	8.52e-08	Up
DSCR9	257203	3.65796	2.24843	1.66e-26	8.97e-26	Up
DSG4	147409	1.01651	-1.65195	0.00145354	0.00224768	Down
DTL	51514	64.5905	1.314	2.34e-145	3.89e-143	Up
DUOXA2	405753	5.30728	1.04395	4.89e-06	9.08e-06	Up
DUSP9	1852	24.2985	1.35977	2.68e-18	9.9e-18	Up
DYDC1	143241	0.63496	2.08086	0.00070385	0.00111633	Up
DYDC2	84332	10.3179	1.45907	2.71e-13	7.74e-13	Up
DYNLRB2	83657	10.5372	-1.84172	1.47e-24	7.26e-24	Down
E2F1	1869	64.6774	1.27995	1.16e-189	4.25e-187	Up
E2F2	1870	51.2473	1.5542	1.34e-139	1.88e-137	Up
E2F7	144455	34.164	1.92352	1.82e-100	1.32e-98	Up
E2F8	79733	36.4921	2.26561	1.85e-112	1.7e-110	Up
EBF1	1879	72.8425	-1.14272	3.42e-91	2.01e-89	Down
EBF2	64641	22.838	-2.02113	2.64e-44	3.01e-43	Down
EBF3	253738	48.4643	-1.33569	2.5e-67	6.51e-66	Down
ECE2	9718	59.7143	1.11408	9.8e-159	1.96e-156	Up
ECM2	1842	83.024	-1.04037	3.67e-80	1.45e-78	Down
EDA2R	60401	35.9265	-1.09673	7.48e-53	1.19e-51	Down
EDN2	1907	35.051	1.44452	2.91e-26	1.56e-25	Up
EDN3	1908	33.9203	-1.4424	4.3e-10	1.03e-09	Down
EFCAB10	100130771	5.83429	1.57499	2.39e-21	1.02e-20	Up
EFCAB6	64800	22.4962	-1.40443	8.19e-36	6.55e-35	Down
EFHB	151651	9.18288	-1.51835	3.22e-16	1.07e-15	Down
EFNA2	1943	0.893069	3.08184	0.00298984	0.00449245	Up
EGOT	100126791	13.1547	-1.38947	8.85e-14	2.6e-13	Down
EGR3	1960	79.5744	-1.14217	3.78e-63	8.61e-62	Down
EGR4	1961	5.43518	1.56835	1.07e-07	2.23e-07	Up
ELANE	1991	3.57712	-3.58174	2.2e-35	1.73e-34	Down
ELAVL2	1993	24.6016	1.75535	1.14e-32	8.09e-32	Up
ELAVL3	1995	2.27728	3.74091	6.54e-11	1.64e-10	Up
ELAVL4	1996	3.17423	1.133	2.49e-05	4.4e-05	Up
EME1	146956	31.8452	1.53288	5.94e-145	9.62e-143	Up
EMX2OS	196047	33.9832	-1.31345	1.29e-38	1.16e-37	Down
EN1	2019	61.7835	1.39281	3.19e-46	3.92e-45	Up
EN2	2020	11.1201	1.13605	1.91e-06	3.66e-06	Up
ENAM	10117	1.02452	-2.61148	6.79e-13	1.89e-12	Down
ENDOU	8909	10.1478	-1.01886	5.33e-07	1.06e-06	Down
ENKUR	219670	6.61081	1.34569	4.13e-16	1.37e-15	Up
ENTHD1	150350	4.95608	3.72075	1.87e-45	2.23e-44	Up
EPB42	2038	10.158	-3.87136	1.62e-30	1.04e-29	Down
EPGN	255324	2.11195	2.66132	1.36e-05	2.45e-05	Up
EPHA5	2044	2.57506	-1.3843	5.46e-05	9.44e-05	Down
EPHA6	285220	5.23596	-1.10288	2.03e-05	3.62e-05	Down
EPHA8	2046	6.26196	2.6324	2.68e-11	6.88e-11	Up
EPO	2056	2.78142	2.11306	3.61e-10	8.69e-10	Up
EPYC	1833	13.606	5.18758	6.31e-73	1.97e-71	Up
ERAS	3266	1.40046	1.20013	7.18e-05	0.000123109	Up
ERBB4	2066	49.3448	-1.8834	2.96e-32	2.06e-31	Down
ERCC6L	54821	41.8377	1.69195	7.2e-179	2.06e-176	Up
ERMN	57471	15.3025	1.54977	4.82e-35	3.75e-34	Up
ESCO2	157570	37.6431	1.65172	2.44e-108	2.08e-106	Up
ESM1	11082	40.2425	1.34797	2.16e-77	7.78e-76	Up
ESPL1	9700	56.2518	1.51043	1.33e-139	1.88e-137	Up
ESPNP	284729	2.9352	2.83253	1.01e-16	3.45e-16	Up
ESR1	2099	80.3732	-1.44006	1.13e-64	2.7e-63	Down
ESRRB	2103	5.82152	-1.18875	1.72e-06	3.29e-06	Down
ESX1	80712	2.19771	4.2145	2.35e-08	5.1e-08	Up
ETV7	51513	41.0825	1.30016	2.12e-67	5.55e-66	Up
EXD1	161829	1.06461	2.35691	3.8e-10	9.15e-10	Up
EXO1	9156	52.2122	2.15988	2.43e-178	6.77e-176	Up
EYA4	2070	12.295	-1.23429	1.34e-07	2.75e-07	Down
EYS	346007	16.9918	-1.33164	2.74e-26	1.47e-25	Down
EZH2	2146	70.0894	1.17645	2.97e-195	1.36e-192	Up
F10	2159	32.6825	-1.74529	4.69e-66	1.17e-64	Down
F12	2161	36.0254	1.45111	2.9e-48	3.88e-47	Up
FABP4	2167	114.363	-1.76408	4.33e-38	3.8e-37	Down
FABP6	2172	6.79125	5.06923	1.84e-27	1.04e-26	Up
FADS6	283985	4.37553	4.49898	8.39e-20	3.32e-19	Up
FAM111B	374393	63.6021	1.36215	3.65e-91	2.13e-89	Up
FAM131C	348487	12.1487	1.78325	7.62e-25	3.82e-24	Up
FAM138F	641702	0.497977	-1.15781	0.0102689	0.0146286	Down
FAM13C	220965	45.8546	-1.2333	8.81e-75	2.94e-73	Down
FAM149A	25854	41.5244	-1.0517	6.91e-47	8.75e-46	Down
FAM157B	100132403	1.52396	1.18347	5.05e-05	8.76e-05	Up
FAM162B	221303	18.2517	-1.83271	6.82e-56	1.2e-54	Down
FAM163A	148753	3.27962	1.87387	1.92e-10	4.7e-10	Up
FAM171A2	284069	31.8465	1.06244	6.42e-32	4.39e-31	Up
FAM180B	399888	13.9978	-2.81605	1.13e-38	1.02e-37	Down
FAM181A	90050	1.66566	-1.10404	0.00282944	0.00426064	Down
FAM184B	27146	10.3325	-1.06418	2.79e-05	4.91e-05	Down
FAM25A	643161	1.11811	2.68104	0.000480174	0.000772043	Up
FAM3B	54097	39.85	-1.06581	1.27e-13	3.71e-13	Down
FAM47C	442444	0.717945	1.0851	0.0274481	0.0373828	Up
FAM47E	100129583	34.5271	-1.53098	3.95e-67	1.02e-65	Down
FAM66A	100133172	2.89067	-1.2627	3.48e-07	6.99e-07	Down
FAM72A	729533	22.1387	2.65071	2.82e-144	4.47e-142	Up
FAM72B	653820	45.1081	1.70818	2.56e-207	1.49e-204	Up
FAM72D	728833	31.9756	2.0875	1.66e-141	2.45e-139	Up
FAM81B	153643	3.01912	-1.87382	6.92e-09	1.55e-08	Down
FAM83A	84985	23.5087	1.22008	1.47e-10	3.62e-10	Up
FAM83D	81610	60.1592	1.85206	1.14e-223	1.18e-220	Up
FANCA	2175	59.9916	1.33924	7.23e-144	1.13e-141	Up
FANCB	2187	23.8033	1.19473	5.89e-70	1.67e-68	Up
FAT3	120114	21.9871	-1.01346	1.08e-12	2.97e-12	Down
FATE1	89885	3.1251	1.36997	2.48e-06	4.7e-06	Up
FBN2	2201	40.3415	1.66351	1.95e-42	2.06e-41	Up
FBN3	84467	28.9883	1.81767	1.78e-20	7.26e-20	Up
FBXO40	51725	2.71049	-4.35261	1.02e-26	5.56e-26	Down
FBXO43	286151	14.4941	2.05468	4.07e-78	1.5e-76	Up
FBXW10	10517	4.39104	1.87733	2.35e-14	7.09e-14	Up
FCAMR	83953	5.20766	3.30118	3.01e-15	9.56e-15	Up
FCAR	2204	3.91241	1.02044	2.63e-05	4.65e-05	Up
FCER1A	2205	31.5901	-1.11939	3.85e-16	1.28e-15	Down
FCGR1A	2209	40.2634	1.00636	7.06e-39	6.42e-38	Up
FCN2	2220	9.28239	-1.53004	1.11e-05	2.01e-05	Down
FCRL1	115350	8.46929	1.53672	2.77e-07	5.6e-07	Up
FCRL2	79368	11.0898	1.10273	9.99e-07	1.94e-06	Up
FCRL3	115352	16.3141	1.51622	2.11e-17	7.46e-17	Up
FCRL4	83417	2.59993	4.32316	1.91e-26	1.03e-25	Up
FCRLA	84824	20.2993	1.16992	4.51e-12	1.21e-11	Up
FER1L5	90342	6.78403	-2.89747	5.19e-26	2.75e-25	Down
FER1L6	654463	1.45138	1.0911	0.00973538	0.0139127	Up
FETUB	26998	2.37625	1.28898	9.99e-05	0.000169502	Up
FEZF1	389549	0.824594	2.87085	0.00127347	0.00197836	Up
FEZF2	55079	2.27399	-2.45166	1.74e-07	3.56e-07	Down
FFAR3	2865	9.34763	-1.15809	5.56e-10	1.33e-09	Down
FGA	2243	3.77835	-2.10727	0.00053944	0.000863541	Down
FGB	2244	8.68178	-1.29468	0.006287	0.00915339	Down
FGF10	2255	15.2746	-3.25512	7.9e-54	1.3e-52	Down
FGF16	8823	1.58839	-3.58962	1.92e-18	7.16e-18	Down
FGF20	26281	0.556518	-1.63183	0.000156539	0.000261318	Down
FGF21	26291	2.61443	4.57662	4.36e-15	1.37e-14	Up
FGF5	2250	2.72161	3.89807	5.12e-27	2.83e-26	Up
FHL1	2273	118.442	-1.23332	5.99e-105	4.71e-103	Down
FHL5	9457	29.4688	-1.95005	2.39e-71	7.13e-70	Down
FIBCD1	84929	12.7064	1.32822	1.23e-06	2.37e-06	Up
FKBP6	8468	0.715978	1.07763	0.0291101	0.0395265	Up
FLJ13224	79857	1.98233	1.31917	1.19e-10	2.95e-10	Up
FLJ30679	146512	1.2776	2.74113	2.52e-17	8.87e-17	Up
FLJ36000	284124	1.04561	3.30927	0.00336601	0.00503259	Up
FLRT3	23767	35.9171	-1.00789	5.65e-12	1.5e-11	Down
FMN2	56776	10.9121	-1.28413	6.11e-11	1.54e-10	Down
FMO5	2330	47.0819	-1.09119	2.89e-39	2.68e-38	Down
FMO6P	388714	7.93994	1.32625	6.06e-07	1.2e-06	Up
FNDC7	163479	0.709521	1.95565	0.000383476	0.000620555	Up
FOLR3	2352	1.41018	1.07819	0.0149605	0.0209736	Up
FOSB	2354	108.449	-1.28132	3.21e-68	8.62e-67	Down
FOXA2	3170	2.50741	2.19633	0.000259034	0.000424776	Up
FOXD1	2297	22.0657	2.17003	2.08e-36	1.71e-35	Up
FOXD3	27022	9.3165	3.33006	3.49e-36	2.84e-35	Up
FOXD4	2298	9.12263	1.02439	2.21e-13	6.35e-13	Up
FOXD4L1	200350	4.4892	1.72532	1.64e-24	8.09e-24	Up
FOXD4L6	653404	1.64237	2.64345	2.59e-17	9.11e-17	Up
FOXE1	2304	3.68236	-1.01593	0.00472998	0.00696498	Down
FOXE3	2301	2.08766	3.69365	1.75e-16	5.93e-16	Up
FOXG1	2290	6.47601	5.80945	7.54e-26	3.96e-25	Up
FOXH1	8928	6.36564	2.43601	2.16e-36	1.77e-35	Up
FOXI2	399823	7.1947	-1.54321	1.77e-14	5.4e-14	Down
FOXI3	344167	5.63246	2.11318	4.79e-11	1.21e-10	Up
FOXJ1	2302	11.3622	1.34994	7.49e-07	1.47e-06	Up
FOXL2	668	4.70337	1.59966	1.05e-06	2.04e-06	Up
FOXM1	2305	86.5766	1.659	5.67e-227	7.01e-224	Up
FOXN1	8456	5.78557	-1.31264	1.22e-06	2.35e-06	Down
FOXN4	121643	1.73544	1.82268	0.000103187	0.000174973	Up
FOXP2	93986	22.9647	-1.404	9.81e-19	3.7e-18	Down
FOXP3	50943	33.0282	1.60457	4.05e-82	1.72e-80	Up
FPR2	2358	10.8193	1.03447	1.4e-08	3.09e-08	Up
FREM1	158326	45.1618	-1.74035	4.34e-63	9.84e-62	Down
FRMD1	79981	13.8194	-3.69029	5.9e-51	8.76e-50	Down
FRMPD2	143162	6.42705	-3.69109	5.83e-31	3.82e-30	Down
FRMPD4	9758	3.63448	-1.0015	0.000774341	0.0012243	Down
FSD1	79187	11.3495	4.28398	2.16e-56	3.9e-55	Up
FSIP1	161835	17.9585	-1.54294	1.01e-25	5.27e-25	Down
FSTL5	56884	2.08834	2.9386	2.84e-07	5.72e-07	Up
FTCD	10841	7.98676	2.61623	1.55e-25	8.04e-25	Up
FTHL17	53940	3.52564	5.06277	9.93e-05	0.000168571	Up
FUT3	2525	38.3773	1.19716	7.3e-21	3.03e-20	Up
FUT5	2527	2.92946	3.04764	1.86e-20	7.61e-20	Up
FUT7	2529	14.0673	2.19137	5.51e-50	7.86e-49	Up
FXYD1	5348	40.9422	-2.36136	9.95e-63	2.24e-61	Down
FXYD7	53822	4.68627	1.09745	8.25e-08	1.73e-07	Up
FZD9	8326	29.8625	1.20245	1.32e-26	7.16e-26	Up
G0S2	50486	80.2124	-1.20821	2.05e-52	3.2e-51	Down
G6PC2	57818	0.779077	-3.11815	8.45e-14	2.49e-13	Down
GABBR2	9568	21.661	3.31908	3.21e-52	4.99e-51	Up
GABRA1	2554	0.374511	1.47083	0.0461741	0.0612084	Up
GABRA2	2555	7.23178	-3.76116	9.83e-51	1.44e-49	Down
GABRA3	2556	5.82273	5.13144	2.65e-29	1.62e-28	Up
GABRA4	2557	3.14708	-3.53918	4.51e-21	1.9e-20	Down
GABRA5	2558	7.77675	6.07416	9.23e-37	7.69e-36	Up
GABRD	2563	18.69	1.98216	1.22e-54	2.06e-53	Up
GABRG1	2565	2.41654	-2.6874	1.72e-14	5.25e-14	Down
GABRQ	55879	5.01799	5.22941	2.65e-33	1.92e-32	Up
GAD1	2571	6.94454	1.15304	1.63e-06	3.12e-06	Up
GADL1	339896	0.396833	-1.74524	0.000388609	0.000628656	Down
GAL	51083	29.8873	2.3987	3.41e-58	6.53e-57	Up
GAL3ST2	64090	2.82576	2.76208	2.67e-12	7.24e-12	Up
GALNT9	50614	0.966797	1.11187	0.0134894	0.0190042	Up
GALNTL6	442117	2.03494	-1.1672	0.000112675	0.000190424	Down
GALR1	2587	1.89513	-2.72196	4.36e-12	1.17e-11	Down
GALR2	8811	1.14116	3.04482	2.04e-14	6.2e-14	Up
GAS2L2	246176	11.7469	-2.04548	6.59e-22	2.89e-21	Down
GATA1	2623	0.958846	-1.19748	0.00226974	0.00345069	Down
GATA4	2626	2.2686	2.39017	0.000175429	0.000291399	Up
GATA5	140628	4.57333	2.30589	1.15e-06	2.24e-06	Up
GBP5	115362	68.4266	1.10711	8.79e-53	1.39e-51	Up
GBP7	388646	1.168	1.16336	0.00649872	0.00945051	Up
GBX2	2637	3.00461	4.69657	1.42e-24	7.03e-24	Up
GCGR	2642	0.607227	2.18381	0.000905954	0.00142374	Up
GCK	2645	5.83674	-1.35479	5.6e-12	1.49e-11	Down
GCNT3	9245	8.66458	1.98136	1.2e-11	3.13e-11	Up
GCNT4	51301	24.5288	-1.55819	1.03e-52	1.63e-51	Down
GCNT7	140687	0.683323	-1.0145	0.00565961	0.00827715	Down
GCOM1	145781	71.4111	-1.10099	1.83e-73	5.84e-72	Down
GDA	9615	5.67308	-1.22228	0.000848389	0.00133668	Down
GDF1	2657	7.3535	1.12455	7.14e-05	0.000122438	Up
GDF10	2662	32.7616	-2.29475	1.59e-51	2.41e-50	Down
GDNF	2668	0.452336	1.98992	0.00595078	0.00867987	Up
GDPD2	54857	5.04152	3.58743	4.83e-19	1.84e-18	Up
GDPD4	220032	0.557079	-1.43955	0.000712956	0.00112978	Down
GFAP	2670	23.2268	-2.08606	2.11e-30	1.35e-29	Down
GFI1B	8328	1.34855	1.2437	0.00901431	0.012929	Up
GFRA1	2674	84.0743	-1.33373	9.88e-31	6.39e-30	Down
GFRA2	2675	27.1712	-1.01374	1.81e-13	5.24e-13	Down
GFRA3	2676	24.9907	1.24481	5.87e-14	1.74e-13	Up
GFRAL	389400	0.292143	-1.70463	0.0335848	0.045242	Down
GGT8P	645367	2.09326	-1.19766	8.82e-05	0.00015021	Down
GGTLC1	92086	4.41121	1.13467	8.39e-05	0.000143056	Up
GHR	2690	78.8373	-1.34323	2.39e-84	1.12e-82	Down
GHRH	2691	0.48904	-2.35009	0.0026338	0.00397847	Down
GHRHR	2692	1.76728	3.86857	1.81e-10	4.44e-10	Up
GHRL	51738	8.69917	1.14113	2.13e-11	5.5e-11	Up
GINS1	9837	61.6042	1.1727	9.05e-177	2.42e-174	Up
GINS4	84296	58.4527	1.08467	6.43e-120	6.59e-118	Up
GIPC2	54810	33.842	-1.59044	1.28e-55	2.25e-54	Down
GIPR	2696	8.47156	-1.38763	6.48e-19	2.46e-18	Down
GJA3	2700	5.03657	2.44814	6.24e-22	2.74e-21	Up
GJB1	2705	21.402	-1.13577	4.45e-07	8.86e-07	Down
GJB2	2706	60.3011	1.62739	2.23e-97	1.5e-95	Up
GJB3	2707	38.5762	1.28351	2.04e-24	1.01e-23	Up
GJB4	127534	6.63678	1.17894	1.57e-05	2.82e-05	Up
GJB6	10804	16.0552	1.63938	1e-09	2.35e-09	Up
GJD4	219770	0.761149	1.96906	0.000372188	0.000602732	Up
GLB1L3	112937	5.72455	-1.32618	4.45e-06	8.29e-06	Down
GLDC	2731	26.9246	1.41833	1.8e-18	6.73e-18	Up
GLDN	342035	36.3315	-1.66036	2.59e-52	4.04e-51	Down
GLIPR1L1	256710	0.336373	-1.18561	0.00702584	0.0101841	Down
GLIPR1L2	144321	17.5531	-1.39267	1.31e-45	1.57e-44	Down
GLP2R	9340	5.11063	-2.73432	7.48e-12	1.98e-11	Down
GLRA2	2742	0.607482	1.51905	0.0112488	0.0159792	Up
GLRA3	8001	15.3169	-3.25239	2.14e-19	8.3e-19	Down
GLRA4	441509	4.89954	-5.53436	6.61e-122	7.03e-120	Down
GLYAT	10249	27.7758	-4.52967	1.03e-71	3.09e-70	Down
GNAL	2774	45.2579	-1.05045	1.45e-36	1.2e-35	Down
GNAT1	2779	0.693322	2.61807	7.52e-06	1.38e-05	Up
GNAT2	2780	1.68953	2.02763	4.09e-14	1.22e-13	Up
GNG13	51764	1.80871	3.19359	4.71e-09	1.07e-08	Up
GNG4	2786	38.1197	1.12207	2.91e-23	1.36e-22	Up
GNGT1	2792	1.11713	3.28414	5e-07	9.91e-07	Up
GOLGA6L6	727832	0.66822	2.53059	0.0198856	0.0275288	Up
GOLGA8DP	100132979	0.439874	-1.56372	0.00703385	0.0101935	Down
GOLGA8G	283768	1.48776	-2.51997	2.16e-07	4.39e-07	Down
GP2	2813	18.4898	-1.70235	1.7e-06	3.25e-06	Down
GPAM	57678	106.92	-1.13461	4.36e-137	5.83e-135	Down
GPBAR1	151306	22.2137	-1.3901	3.91e-40	3.74e-39	Down
GPC2	221914	27.2213	1.75644	6.51e-53	1.03e-51	Up
GPC3	2719	76.2592	-1.42715	6.08e-65	1.46e-63	Down
GPD1	2819	87.1775	-2.1955	1.25e-64	2.98e-63	Down
GPHA2	170589	0.551277	2.03411	0.00243888	0.00369618	Up
GPIHBP1	338328	46.3699	-2.10894	6.14e-73	1.92e-71	Down
GPLD1	2822	26.3261	-1.41342	8.79e-31	5.7e-30	Down
GPM6A	2823	19.9229	-1.92049	1.2e-23	5.69e-23	Down
GPR141	353345	7.67353	1.10128	2.32e-13	6.65e-13	Up
GPR142	350383	1.13906	-1.03826	0.00209273	0.00319066	Down
GPR146	115330	55.979	-1.16095	3.92e-135	4.9e-133	Down
GPR150	285601	0.567089	1.46534	0.00227776	0.00346208	Up
GPR156	165829	15.5976	1.03266	2.13e-14	6.47e-14	Up
GPR158	57512	23.5576	1.66396	4.83e-33	3.46e-32	Up
GPR17	2840	12.8165	-1.62706	1.12e-19	4.4e-19	Down
GPR18	2841	15.0894	1.06296	4.54e-16	1.5e-15	Up
GPR182	11318	4.40719	-2.54294	1.96e-25	1.01e-24	Down
GPR19	2842	22.5272	2.07496	1.69e-121	1.76e-119	Up
GPR25	2848	1.64738	1.66131	1.23e-05	2.23e-05	Up
GPR26	2849	8.69169	1.00152	0.000367748	0.000595933	Up
GPR31	2853	1.08851	1.90519	2.7e-08	5.83e-08	Up
GPR37L1	9283	9.34648	1.62267	4.74e-21	1.99e-20	Up
GPR50	9248	0.706648	-1.99844	0.000925367	0.00145298	Down
GPR61	83873	0.636368	1.05586	0.018918	0.0262407	Up
GPR62	118442	4.24035	-1.28542	8.46e-18	3.04e-17	Down
GPR84	53831	24.0804	1.5949	2.77e-55	4.81e-54	Up
GPR88	54112	12.1928	-1.88723	4.2e-23	1.95e-22	Down
GPRASP1	9737	58.3768	-1.01895	1.31e-83	5.92e-82	Down
GPRIN1	114787	46.5785	1.47036	1.23e-163	2.7e-161	Up
GPX2	2877	24.2741	-1.60966	5.87e-13	1.64e-12	Down
GRAPL	400581	3.68243	-1.07181	2.28e-08	4.94e-08	Down
GREM2	64388	28.1318	-1.67825	7.6e-30	4.75e-29	Down
GRHL3	57822	35.6372	1.08504	1.94e-18	7.23e-18	Up
GRIA1	2890	13.1098	-3.74595	1.22e-48	1.66e-47	Down
GRIA2	2891	15.6525	-1.0533	0.000119468	0.000201388	Down
GRIA3	2892	22.0785	-1.07913	1.65e-17	5.86e-17	Down
GRIA4	2893	28.0315	-2.75587	1.09e-33	8.02e-33	Down
GRIK1	2897	9.96198	-3.48301	5.12e-33	3.66e-32	Down
GRIK3	2899	43.6732	-1.44036	1.5e-21	6.44e-21	Down
GRIK5	2901	20.7128	-1.27187	1.17e-22	5.31e-22	Down
GRIN2B	2904	5.59246	-1.36056	4.5e-07	8.97e-07	Down
GRIN2D	2906	31.0978	1.39879	9.25e-67	2.36e-65	Up
GRIN3B	116444	1.05615	3.1114	7.97e-16	2.61e-15	Up
GRK1	6011	0.534637	1.95079	0.0127432	0.0179991	Up
GRM2	2912	9.83177	1.26569	3.81e-22	1.69e-21	Up
GRM3	2913	1.29584	-1.47465	5.72e-08	1.21e-07	Down
GRM4	2914	10.3521	2.36731	2.48e-28	1.45e-27	Up
GRM5	2915	2.26097	1.17425	0.000129792	0.000218121	Up
GRM7	2917	4.69969	-2.28851	6.86e-21	2.86e-20	Down
GRM8	2918	5.37158	2.41792	1.09e-27	6.22e-27	Up
GRPR	2925	21.629	-2.35238	1.41e-32	9.94e-32	Down
GSDMC	56169	29.797	1.76287	5.1e-36	4.11e-35	Up
GSTA2	2939	5.59529	1.83128	2.13e-08	4.63e-08	Up
GSTA5	221357	0.526188	2.21249	0.00385417	0.00573599	Up
GSTM2P1	442245	1.7096	-1.51377	1.04e-05	1.89e-05	Down
GSTM5	2949	45.5426	-1.99672	2.31e-56	4.16e-55	Down
GTSE1	51512	52.4684	1.86708	2.39e-233	3.64e-230	Up
GTSF1	121355	9.02497	2.43739	1.22e-18	4.59e-18	Up
GTSF1L	149699	0.775885	2.59135	1.63e-07	3.33e-07	Up
GUCA1A	2978	2.43249	3.28881	1e-28	5.98e-28	Up
GUCY1B2	2974	6.16271	2.61543	6.04e-22	2.65e-21	Up
GYG2	8908	89.7205	-1.03765	1.89e-61	4.02e-60	Down
GYPE	2996	9.30893	-1.2036	6.71e-19	2.54e-18	Down
GYS2	2998	8.42336	-4.02902	2.18e-49	3.06e-48	Down
GZMB	3002	36.2221	1.19013	1.03e-28	6.17e-28	Up
HABP2	3026	7.18616	-1.07542	0.000563058	0.000899819	Down
HAGHL	84264	29.1333	1.72847	4.71e-55	8.13e-54	Up
HAO1	54363	3.99447	4.76369	8.18e-21	3.39e-20	Up
HAP1	9001	22.0178	-1.03573	1.57e-08	3.46e-08	Down
HAPLN1	1404	21.2248	3.40949	3.45e-55	5.99e-54	Up
HAS3	3038	62.8405	-1.05245	6.42e-37	5.38e-36	Down
HBA1	3039	36.8461	-2.43655	2.72e-20	1.1e-19	Down
HBA2	3040	63.9643	-1.57519	6.11e-55	1.05e-53	Down
HBB	3043	69.7234	-1.69863	3.35e-56	5.97e-55	Down
HBD	100187828	0.969314	-1.01105	0.0372021	0.0498364	Down
HBG1	3047	3.46952	-4.14916	3.27e-21	1.39e-20	Down
HBG2	3048	2.76526	-4.11874	3.98e-15	1.26e-14	Down
HBQ1	3049	1.5738	3.18012	3.18e-08	6.84e-08	Up
HCG22	285834	2.67643	-1.09605	1.55e-05	2.78e-05	Down
HCN1	348980	4.95069	-2.45806	6.3e-18	2.28e-17	Down
HCN2	610	7.17188	2.61485	2.65e-44	3.03e-43	Up
HCN4	10021	4.94943	1.22944	1.21e-06	2.33e-06	Up
HCRTR1	3061	1.09324	-2.53494	1.98e-16	6.66e-16	Down
HCRTR2	3062	2.23995	3.43746	4.93e-11	1.24e-10	Up
HDC	3067	18.4711	-1.43517	2.03e-19	7.88e-19	Down
HELLS	3070	46.4457	1.10835	2.04e-77	7.37e-76	Up
HEPACAM	220296	24.069	-3.46166	3.81e-53	6.12e-52	Down
HEPACAM2	253012	19.6129	-2.63504	1.66e-20	6.79e-20	Down
HEPHL1	341208	8.24007	2.0915	1.17e-17	4.17e-17	Up
HEPN1	641654	22.092	-3.51825	5.04e-56	8.94e-55	Down
HES6	55502	38.4851	1.30405	1.26e-79	4.85e-78	Up
HES7	84667	1.37684	2.47379	2.13e-07	4.33e-07	Up
HGF	3082	31.8245	-1.02367	6.04e-25	3.04e-24	Down
HGFAC	3083	2.01198	2.21117	2.26e-09	5.2e-09	Up
HHATL	57467	5.40687	-3.78432	4.56e-27	2.52e-26	Down
HHIP	64399	4.53944	-1.52509	2.65e-08	5.72e-08	Down
HHIPL2	79802	13.5777	1.93699	2.04e-20	8.32e-20	Up
HHLA2	11148	0.925593	1.36042	0.00158913	0.00244758	Up
HIF3A	64344	38.2638	-1.54706	5.02e-30	3.16e-29	Down
HIPK4	147746	4.4446	-1.23595	9.72e-19	3.67e-18	Down
HJURP	55355	56.0573	2.10795	3.79e-243	8.32e-240	Up
HKDC1	80201	4.10452	1.6874	3.87e-09	8.79e-09	Up
HLA-DPB2	3116	9.2324	1.72064	4.91e-20	1.97e-19	Up
HLF	3131	67.7057	-1.25775	4.28e-77	1.52e-75	Down
HMGA2	8091	9.93005	2.33244	2.33e-22	1.04e-21	Up
HMGCLL1	54511	23.1106	-1.18077	3.99e-18	1.46e-17	Down
HMGCS2	3158	49.5772	-2.27348	9.54e-15	2.95e-14	Down
HMMR	3161	51.8981	1.775	2.41e-145	3.96e-143	Up
HMSD	284293	3.19197	3.92133	3.91e-22	1.73e-21	Up
HMX1	3166	1.56671	1.26923	0.0186916	0.0259521	Up
HMX2	3167	2.02542	3.78817	7e-10	1.66e-09	Up
HMX3	340784	1.09971	2.71635	0.00110866	0.00173143	Up
HORMAD1	84072	27.4358	4.62175	2.52e-44	2.88e-43	Up
HORMAD2	150280	0.463113	-1.41906	0.0320306	0.0432692	Down
HOTAIR	100124700	29.3425	1.62482	3.73e-23	1.73e-22	Up
HOXA2	3199	18.9967	-1.40194	7.78e-27	4.27e-26	Down
HOXA4	3201	37.7342	-1.04036	1.02e-27	5.82e-27	Down
HOXA5	3202	35.5633	-1.35634	2.34e-44	2.67e-43	Down
HOXA6	3203	14.1057	-1.81644	6.65e-27	3.65e-26	Down
HOXA7	3204	49.6195	-1.08106	1.77e-34	1.35e-33	Down
HOXB13	10481	18.5332	4.1173	4.32e-28	2.5e-27	Up
HOXB9	3219	20.1167	1.39387	3.7e-28	2.15e-27	Up
HOXC11	3227	28.5996	2.00868	1.11e-37	9.55e-37	Up
HOXC12	3228	4.54963	4.58376	1.67e-26	9.01e-26	Up
HOXC13	3229	40.0814	1.33355	1.08e-40	1.06e-39	Up
HOXD13	3239	9.20666	2.24575	4.34e-13	1.23e-12	Up
HOXD3	3232	18.7754	-1.04725	3e-22	1.33e-21	Down
HOXD4	3233	16.0466	-1.22705	1.05e-21	4.53e-21	Down
HPCAL4	51440	6.13979	1.28137	1.64e-09	3.8e-09	Up
HPD	3242	11.5271	-1.83024	8.29e-08	1.74e-07	Down
HPDL	84842	31.8921	1.80222	1.19e-59	2.38e-58	Up
HPGDS	27306	28.5137	-1.04053	1e-24	5.01e-24	Down
HPR	3250	1.86768	-1.30946	0.00573697	0.0083878	Down
HPSE2	60495	16.2235	-2.56008	5e-29	3.02e-28	Down
HPX	3263	26.4343	-1.02548	2.15e-14	6.53e-14	Down
HRC	3270	18.785	-1.91719	6.37e-53	1.01e-51	Down
HRH3	11255	2.07864	3.54801	3.2e-14	9.62e-14	Up
HRH4	59340	2.03992	-1.50457	1.62e-13	4.68e-13	Down
HRK	8739	4.03473	3.71493	1.22e-33	8.98e-33	Up
HRNR	388697	12.488	-1.50837	2.79e-26	1.49e-25	Down
HS3ST3A1	9955	19.2825	1.06248	9.04e-31	5.86e-30	Up
HS3ST4	9951	22.1271	-1.54511	2.05e-09	4.74e-09	Down
HS3ST5	222537	0.99249	1.01532	0.0322153	0.0435009	Up
HS3ST6	64711	3.01996	1.37707	0.00691524	0.0100289	Up
HSD17B13	345275	20.8782	-4.03111	1.81e-110	1.59e-108	Down
HSD17B6	8630	27.3194	1.64809	2.87e-103	2.19e-101	Up
HSD3B2	3284	11.2887	-1.13468	0.00856861	0.012321	Down
HSPB3	8988	1.99264	2.06294	0.00154082	0.0023765	Up
HSPB6	126393	89.8693	-1.57447	1.66e-88	8.99e-87	Down
HSPB7	27129	54.9997	-2.06756	1.38e-76	4.83e-75	Down
HTN1	3346	1.85871	4.08304	2.2e-05	3.92e-05	Up
HTR1D	3352	10.409	3.03828	1.8e-45	2.15e-44	Up
HTR1F	3355	9.39818	-1.35623	2.47e-25	1.27e-24	Down
HTR2A	3356	13.6432	-1.6793	3.64e-16	1.21e-15	Down
HTR2C	3358	1.63175	3.26483	4.91e-06	9.12e-06	Up
HTR3A	3359	8.5342	3.37124	6.08e-22	2.67e-21	Up
HTR4	3360	1.1123	-3.18359	3.87e-17	1.35e-16	Down
HTR6	3362	2.65095	3.42126	7.23e-21	3.01e-20	Up
HTRA4	203100	9.39396	1.41739	6.47e-13	1.81e-12	Up
HYAL4	23553	1.46445	1.71181	0.000182343	0.000302452	Up
IBSP	3381	15.824	6.56234	3.81e-147	6.38e-145	Up
ICOS	29851	24.0205	1.54989	2.68e-39	2.48e-38	Up
IDO1	3620	58.9434	1.09578	2.49e-29	1.52e-28	Up
IDO2	169355	3.54777	2.85816	2.81e-24	1.37e-23	Up
IFNB1	3456	0.915807	2.99387	9.8e-09	2.18e-08	Up
IFNG	3458	7.77481	2.56566	1.31e-23	6.2e-23	Up
IGDCC3	9543	11.8435	-2.34026	1.85e-16	6.24e-16	Down
IGF1	3479	80.7464	-1.10759	3.2e-51	4.8e-50	Down
IGF2BP1	10642	6.90689	3.8587	4.38e-38	3.85e-37	Up
IGF2BP3	10643	25.1707	1.85834	7.75e-49	1.06e-47	Up
IGFBP1	3484	7.49734	-3.20563	1.14e-24	5.66e-24	Down
IGFBP6	3489	71.2091	-1.21037	9.56e-86	4.68e-84	Down
IGFBPL1	347252	5.72769	3.56028	7.95e-28	4.55e-27	Up
IGFL1	374918	8.55412	1.40354	3.73e-06	6.98e-06	Up
IGFL2	147920	9.25408	2.52386	8.93e-25	4.47e-24	Up
IGFL3	388555	2.66499	4.52266	1.31e-15	4.23e-15	Up
IGFN1	91156	7.46594	-1.76818	7.14e-13	1.99e-12	Down
IGSF1	3547	37.5622	-1.36793	7.45e-17	2.56e-16	Down
IGSF10	285313	61.3637	-1.31066	8.07e-54	1.32e-52	Down
IGSF9B	22997	13.8055	-1.58898	7.19e-16	2.35e-15	Down
IHH	3549	0.325809	1.1133	0.0398221	0.0532092	Up
IL11	3589	13.5827	1.46955	7.26e-30	4.54e-29	Up
IL12B	3593	4.71901	2.8914	6.56e-25	3.3e-24	Up
IL12RB2	3595	40.4619	1.36663	6.89e-31	4.49e-30	Up
IL17B	27190	17.1835	-1.8501	5.72e-15	1.79e-14	Down
IL17C	27189	1.33894	3.40241	9.72e-11	2.42e-10	Up
IL17REL	400935	4.79449	2.63452	6.45e-15	2.01e-14	Up
IL19	29949	1.2093	2.50446	0.000364499	0.000591007	Up
IL1A	3552	6.47299	1.03443	4.67e-06	8.7e-06	Up
IL1R2	7850	21.4594	1.01472	3.7e-17	1.29e-16	Up
IL1RAPL1	11141	1.02253	-2.31837	3.45e-12	9.29e-12	Down
IL1RAPL2	26280	7.57871	-1.79134	4.59e-10	1.1e-09	Down
IL1RL1	9173	10.7957	-1.03482	1.38e-07	2.84e-07	Down
IL20RA	53832	59.7544	-1.01123	5.97e-28	3.44e-27	Down
IL21R	50615	33.6821	1.78451	8.33e-79	3.14e-77	Up
IL23A	51561	14.426	1.11514	3.87e-23	1.8e-22	Up
IL25	64806	0.26623	-1.3985	0.00267988	0.00404623	Down
IL26	55801	0.460017	1.82847	0.0101523	0.0144698	Up
IL27	246778	2.88838	3.02429	2.16e-26	1.16e-25	Up
IL2RA	3559	32.2477	1.05334	9.81e-24	4.67e-23	Up
IL31RA	133396	2.52215	2.80773	3.08e-13	8.77e-13	Up
IL33	90865	74.2272	-1.22008	9.3e-43	9.95e-42	Down
IL4I1	259307	51.4267	1.41993	4.86e-109	4.2e-107	Up
IL9R	3581	4.91821	2.14931	4.66e-24	2.26e-23	Up
ILDR2	387597	2.39941	2.36296	5.22e-13	1.47e-12	Up
INA	9118	14.408	3.5933	2.84e-40	2.73e-39	Up
INGX	27160	2.04095	3.01384	1.38e-24	6.86e-24	Up
INHBA	3624	46.6845	1.29922	1.69e-70	4.91e-69	Up
INHBE	83729	4.02319	1.54205	1.29e-12	3.56e-12	Up
INMT	11185	47.1084	-1.51354	4.42e-66	1.1e-64	Down
INS-IGF2	723961	4.05186	-1.08456	0.003916	0.00582275	Down
INSL6	11172	1.14273	2.65508	0.00474462	0.006986	Up
INSM1	3642	7.60423	1.49694	1.22e-06	2.37e-06	Up
IQCJ	654502	0.532778	-1.54053	0.0104879	0.0149277	Down
IQGAP3	128239	70.968	1.91788	4.52e-195	2.03e-192	Up
IQSEC3	440073	26.6095	-1.13916	7.53e-21	3.13e-20	Down
IQUB	154865	10.2996	-2.01369	2.22e-48	2.99e-47	Down
IRGM	345611	0.848994	1.1385	0.0159054	0.0222257	Up
ISL2	64843	5.21368	4.33717	9.86e-35	7.59e-34	Up
ISX	91464	1.71175	3.13841	0.00788113	0.0113738	Up
ITGA7	3679	81.2702	-1.14782	2.92e-75	9.97e-74	Down
ITGB1BP2	26548	6.02156	1.31636	9.42e-13	2.61e-12	Up
ITIH1	3697	1.09016	1.00449	0.00684335	0.00992977	Up
ITIH2	3698	13.702	-4.10084	1.62e-42	1.72e-41	Down
ITIH3	3699	12.5724	-1.62495	5.06e-26	2.68e-25	Down
ITIH5	80760	96.0581	-1.31442	4.73e-92	2.86e-90	Down
ITLN1	55600	2.03225	-1.82588	0.000361008	0.00058549	Down
ITLN2	142683	1.50266	3.68811	4.77e-06	8.87e-06	Up
ITPKA	3706	6.40624	2.4348	2.71e-28	1.59e-27	Up
IVL	3713	11.1843	3.41247	3.35e-21	1.42e-20	Up
JAKMIP1	152789	14.5507	2.50123	2.1e-54	3.52e-53	Up
JAKMIP2	9832	11.5814	1.025	1.86e-12	5.09e-12	Up
JSRP1	126306	12.5679	1.16799	1.48e-06	2.85e-06	Up
KCNA1	3736	17.7445	-1.56076	7.11e-15	2.21e-14	Down
KCNA2	3737	7.04289	-1.51849	2.69e-12	7.29e-12	Down
KCNA4	3739	3.93614	-3.04974	8.1e-20	3.21e-19	Down
KCNA6	3742	26.7184	-1.13626	2.75e-15	8.77e-15	Down
KCNA7	3743	1.52776	1.40204	9.06e-05	0.000154152	Up
KCNB1	3745	28.3148	-1.55334	5.14e-21	2.16e-20	Down
KCNC2	3747	12.0239	-4.09662	1.25e-31	8.45e-31	Down
KCND3	3752	22.6187	-1.87474	7.83e-28	4.48e-27	Down
KCNE1	3753	28.3606	-2.28207	5.68e-70	1.61e-68	Down
KCNG1	3755	40.7581	1.67407	1.47e-41	1.49e-40	Up
KCNG2	26251	2.44665	2.3576	5.36e-17	1.86e-16	Up
KCNG3	170850	6.50421	2.60694	1.03e-32	7.3e-32	Up
KCNH2	3757	28.0085	1.09274	2.19e-17	7.71e-17	Up
KCNH7	90134	0.874349	1.05506	0.0431535	0.0574161	Up
KCNIP1	30820	10.8438	-1.02656	7.35e-08	1.54e-07	Down
KCNIP2	30819	58.6763	-2.11021	2.51e-111	2.27e-109	Down
KCNJ10	3766	14.9468	2.25916	1.21e-51	1.85e-50	Up
KCNJ13	3769	4.35099	-1.61347	4.17e-10	1e-09	Down
KCNJ16	3773	27.3134	-1.80309	4.76e-15	1.5e-14	Down
KCNJ3	3760	6.5431	-2.073	1.92e-09	4.44e-09	Down
KCNJ4	3761	2.78614	4.45131	1.85e-19	7.21e-19	Up
KCNJ6	3763	4.55984	2.74565	6.3e-21	2.63e-20	Up
KCNJ9	3765	1.30113	2.38188	2.21e-09	5.11e-09	Up
KCNK10	54207	3.2922	1.84164	6.55e-10	1.55e-09	Up
KCNK12	56660	5.65487	4.22536	1.42e-54	2.4e-53	Up
KCNK9	51305	5.25299	4.40058	1.61e-42	1.71e-41	Up
KCNMB2	10242	7.46182	-1.47949	3.41e-10	8.22e-10	Down
KCNQ2	3785	2.10813	3.48469	0.000119716	0.000201789	Up
KCNS2	3788	3.24195	-1.40273	2.62e-08	5.66e-08	Down
KCNU1	157855	0.465925	-2.05705	3.62e-05	6.34e-05	Down
KCNV1	27012	2.92244	3.38035	1.76e-14	5.37e-14	Up
KCNV2	169522	0.803008	1.16322	0.000800285	0.00126381	Up
KCTD16	57528	5.41587	-1.43729	5.48e-20	2.19e-19	Down
KCTD4	386618	2.75228	-2.61275	1.07e-19	4.22e-19	Down
KCTD8	386617	2.81953	-1.18269	0.000292712	0.000477824	Down
KERA	11081	12.0158	-1.26845	1.16e-09	2.72e-09	Down
KHDC1L	100129128	1.65542	3.34343	4.2e-11	1.07e-10	Up
KIAA0087	9808	3.21377	-3.05715	7.71e-46	9.34e-45	Down
KIAA0319	9856	10.3202	1.15092	7.88e-10	1.86e-09	Up
KIAA0408	9729	28.1461	-3.46373	8.6e-41	8.44e-40	Down
KIF11	3832	78.9374	1.08216	1.37e-179	4.11e-177	Up
KIF14	9928	48.244	2.28168	5.54e-170	1.37e-167	Up
KIF15	56992	50.8178	1.70621	5.61e-179	1.63e-176	Up
KIF18A	81930	46.7198	1.53461	1.94e-154	3.51e-152	Up
KIF18B	146909	49.1788	2.34679	9.07e-172	2.39e-169	Up
KIF1A	547	43.2312	2.75476	3.28e-48	4.37e-47	Up
KIF20A	10112	68.0529	1.86079	1.33e-162	2.82e-160	Up
KIF23	9493	70.3077	1.28992	2.36e-177	6.4e-175	Up
KIF26B	55083	48.2918	1.26643	1.96e-54	3.3e-53	Up
KIF2C	11004	69.8376	1.83613	9.29e-223	9.18e-220	Up
KIF4A	24137	63.4959	2.17779	5.36e-203	2.86e-200	Up
KIF4B	285643	8.12064	3.07148	4.73e-107	3.94e-105	Up
KIF5A	3798	13.6243	-1.04601	4.33e-06	8.08e-06	Down
KIFC1	3833	75.2506	1.53815	8.14e-220	6.71e-217	Up
KIR2DL1	3802	1.38206	1.0533	0.00822551	0.0118449	Up
KIR2DL3	3804	2.33871	1.37552	8.5e-05	0.000144781	Up
KIR2DL4	3805	5.23854	3.93337	3.28e-34	2.47e-33	Up
KIR3DL2	3812	3.44358	1.94542	1.99e-10	4.86e-10	Up
KIRREL2	84063	8.36389	2.40825	7.77e-19	2.94e-18	Up
KISS1	3814	3.34749	4.20753	4.15e-38	3.65e-37	Up
KISS1R	84634	2.871	2.0842	2.47e-08	5.35e-08	Up
KL	9365	34.8223	-1.74578	1.38e-100	1e-98	Down
KLB	152831	43.3629	-2.08502	3.13e-93	1.95e-91	Down
KLF1	10661	2.60153	2.93012	4.43e-34	3.31e-33	Up
KLF15	28999	44.3962	-1.29663	1.07e-55	1.88e-54	Down
KLHDC1	122773	31.5693	-1.26048	2.77e-113	2.58e-111	Down
KLHDC7A	127707	33.2227	-1.7251	1.23e-16	4.18e-16	Down
KLHDC7B	113730	52.8499	1.18846	5.64e-31	3.7e-30	Up
KLHL10	317719	3.56258	-1.94693	5.65e-30	3.55e-29	Down
KLHL30	377007	19.6714	-1.10281	1.34e-10	3.31e-10	Down
KLHL31	401265	45.3614	-1.22285	1.36e-49	1.91e-48	Down
KLHL33	123103	3.84054	-4.48406	1.58e-84	7.48e-83	Down
KLHL34	257240	5.99552	4.13814	1.05e-24	5.21e-24	Up
KLHL38	340359	16.3999	1.3167	1.41e-13	4.1e-13	Up
KLHL4	56062	18.7117	-1.67174	8.77e-36	7e-35	Down
KLK2	3817	7.89731	-1.60199	2.29e-05	4.06e-05	Down
KLK3	354	8.49417	-2.52645	9.32e-10	2.19e-09	Down
KLK9	284366	3.31991	3.79151	1.11e-18	4.19e-18	Up
KLKP1	606293	1.27022	2.43417	4.02e-09	9.14e-09	Up
KLRG2	346689	30.0901	1.48425	2.73e-30	1.74e-29	Up
KPNA7	402569	4.33161	2.73722	8.7e-16	2.84e-15	Up
KPRP	448834	0.687714	2.43997	0.0437855	0.0582021	Up
KREMEN2	79412	19.9047	3.01202	1.13e-88	6.18e-87	Up
KRT12	3859	0.988241	2.48781	2.12e-05	3.78e-05	Up
KRT2	3849	2.22824	3.84718	7.89e-20	3.13e-19	Up
KRT20	54474	0.526172	2.17733	0.0412377	0.0549892	Up
KRT3	3850	1.2298	3.45453	1.7e-08	3.73e-08	Up
KRT31	3881	3.81532	1.08462	0.0405034	0.0540684	Up
KRT32	3882	6.7678	-1.42851	5.03e-07	9.98e-07	Down
KRT33B	3884	0.805091	2.74092	0.00283061	0.00426176	Up
KRT34	3885	2.40963	4.45879	1.04e-11	2.73e-11	Up
KRT36	8689	0.579689	1.65432	0.000358603	0.000581924	Up
KRT38	8687	1.21715	3.35098	2.12e-07	4.31e-07	Up
KRT71	112802	0.525885	1.81375	0.0291831	0.0396093	Up
KRT72	140807	2.03492	3.45954	4.61e-12	1.23e-11	Up
KRT73	319101	0.393877	1.62825	0.0450975	0.0598414	Up
KRT75	9119	11.381	3.81074	4.33e-28	2.5e-27	Up
KRT77	374454	6.2091	1.09429	0.00931779	0.0133391	Up
KRT78	196374	2.66687	3.09612	4.84e-09	1.09e-08	Up
KRT83	3889	15.6721	1.46418	1.47e-11	3.82e-11	Up
KRT85	3891	1.63184	3.52301	1.9e-08	4.15e-08	Up
KRT86	3892	33.6557	1.47099	1.19e-25	6.22e-25	Up
KRT9	3857	10.1311	1.76212	9.47e-13	2.63e-12	Up
KRTAP17-1	83902	1.00067	3.18498	0.000296751	0.000484217	Up
KRTAP3-1	83896	0.625357	2.26302	0.0106437	0.0151441	Up
KRTAP5-1	387264	6.11685	1.24822	8.2e-12	2.16e-11	Up
KRTAP5-10	387273	1.93394	2.04034	4.43e-08	9.45e-08	Up
KRTAP5-2	440021	3.13744	1.45446	3.27e-05	5.73e-05	Up
KRTAP5-7	440050	0.431999	1.26426	0.0333476	0.0449286	Up
KRTAP5-8	57830	1.5132	2.39383	2.85e-08	6.15e-08	Up
KRTDAP	388533	6.32488	1.5746	0.00214026	0.00326187	Up
KY	339855	26.4754	-1.99143	2.98e-26	1.59e-25	Down
LACRT	90070	3.53284	-4.63571	2.64e-13	7.53e-13	Down
LAG3	3902	37.3972	1.28704	2.38e-55	4.15e-54	Up
LAIR2	3904	3.82942	3.41622	3.8e-25	1.93e-24	Up
LAMP3	27074	61.1768	1.17015	4.21e-66	1.05e-64	Up
LBX2	85474	9.14747	1.43597	2.41e-24	1.18e-23	Up
LCN10	414332	14.9767	-1.31773	2.56e-14	7.73e-14	Down
LCN6	158062	4.05696	-3.60871	1.03e-38	9.35e-38	Down
LCNL1	401562	1.14532	1.60342	0.000519799	0.000833111	Up
LCT	3938	12.4718	1.97545	9.02e-11	2.25e-10	Up
LCTL	197021	6.75584	3.97107	1.32e-48	1.79e-47	Up
LDB3	11155	26.2165	-1.23788	4.72e-44	5.33e-43	Down
LDHAL6A	160287	1.23729	-1.27636	7.35e-05	0.000125809	Down
LDHC	3948	10.5871	1.27713	2.69e-08	5.82e-08	Up
LDHD	197257	43.9755	-1.24925	2.23e-30	1.43e-29	Down
LEMD1	93273	17.0558	2.20945	9.16e-26	4.8e-25	Up
LEP	3952	64.1327	-2.98118	1.27e-52	2e-51	Down
LEPR	3953	75.0326	-1.15685	1.13e-121	1.2e-119	Down
LGALS12	85329	42.6599	-2.45086	5.1e-40	4.86e-39	Down
LGALS9B	284194	0.814898	2.24581	5.88e-05	0.000101419	Up
LGI1	9211	2.97472	-2.32363	2.26e-12	6.15e-12	Down
LGI4	163175	42.1489	-1.08575	3.67e-55	6.37e-54	Down
LGSN	51557	2.19735	3.68666	1.31e-08	2.9e-08	Up
LHCGR	3973	6.33591	-5.25971	2.46e-62	5.44e-61	Down
LHFPL5	222662	6.33417	4.20262	2.2e-41	2.22e-40	Up
LHX1	3975	0.986101	2.79483	0.0113021	0.0160485	Up
LHX2	9355	9.77935	5.29414	7.05e-71	2.08e-69	Up
LHX5	64211	0.749133	2.828	0.00113897	0.00177778	Up
LHX8	431707	3.48957	1.45586	0.00417945	0.00619631	Up
LHX9	56956	1.85428	3.45842	5.2e-10	1.24e-09	Up
LILRP2	79166	0.681471	2.32694	4.35e-05	7.57e-05	Up
LIMS3	96626	8.75558	-1.195	2.99e-14	9e-14	Down
LIN28B	389421	4.80411	5.166	3.47e-22	1.54e-21	Up
LIN7A	8825	21.2326	-1.58905	5.42e-26	2.86e-25	Down
LINGO3	645191	4.49248	1.64942	7e-10	1.66e-09	Up
LIPC	3990	8.81753	-1.17768	5.84e-16	1.92e-15	Down
LIPE	3991	85.3726	-1.66308	1.41e-87	7.31e-86	Down
LIX1	167410	4.00932	4.47622	2.97e-26	1.59e-25	Up
LMAN1L	79748	2.94218	1.74319	2.48e-05	4.38e-05	Up
LMO1	4004	6.22116	2.24403	3.08e-12	8.3e-12	Up
LMOD1	25802	90.6824	-1.11208	1.18e-110	1.04e-108	Down
LMOD2	442721	0.842705	-1.05857	0.029853	0.0404769	Down
LMX1A	4009	9.12595	-1.99436	1.83e-13	5.28e-13	Down
LOC100131496	100131496	2.87839	-1.33979	1.57e-14	4.81e-14	Down
LOC100133920	100133920	1.1367	-3.75077	2.84e-12	7.67e-12	Down
LOC100240735	100240735	9.77	-1.37509	5.48e-30	3.45e-29	Down
LOC148696	148696	4.60352	-2.90917	1.4e-39	1.32e-38	Down
LOC153910	153910	3.48693	4.40294	8.15e-18	2.94e-17	Up
LOC283731	283731	7.18533	-1.03087	2.84e-09	6.5e-09	Down
LOC284379	284379	4.65509	2.74157	1.09e-07	2.26e-07	Up
LOC400940	400940	2.17709	3.59016	9.52e-15	2.94e-14	Up
LOC606724	606724	22.6323	1.00358	1.87e-29	1.15e-28	Up
LONRF2	164832	54.7392	-1.00731	5.32e-20	2.12e-19	Down
LOXHD1	125336	8.0512	-1.37369	1.16e-18	4.34e-18	Down
LPL	4023	125.434	-1.07038	2.15e-57	4.02e-56	Down
LPO	4025	10.1111	2.7313	4.25e-31	2.8e-30	Up
LRFN2	57497	4.38285	1.36331	0.000170599	0.00028371	Up
LRFN5	145581	22.3558	-1.60283	5.05e-40	4.82e-39	Down
LRIT2	340745	0.401181	1.21616	0.0248677	0.0339785	Up
LRP1B	53353	22.0867	-1.74807	4.45e-19	1.7e-18	Down
LRP8	7804	53.7789	1.16405	2.2e-142	3.34e-140	Up
LRRC14B	389257	9.61662	1.51726	1.33e-07	2.75e-07	Up
LRRC18	474354	1.57849	-2.04805	4.05e-11	1.03e-10	Down
LRRC2	79442	24.2643	-1.92503	1.3e-77	4.72e-76	Down
LRRC31	79782	8.43114	-1.25181	0.00156918	0.00241854	Down
LRRC3B	116135	11.3608	-3.21724	3.96e-43	4.31e-42	Down
LRRC52	440699	0.761713	1.59423	0.00835337	0.012022	Up
LRRC69	100130742	3.71012	1.22878	1.67e-08	3.65e-08	Up
LRRC70	100130733	33.9877	-1.3108	6.46e-92	3.88e-90	Down
LRRIQ4	344657	2.06685	2.50815	4.59e-15	1.44e-14	Up
LRRN3	54674	32.5004	-1.70517	4.79e-55	8.25e-54	Down
LRRN4	164312	8.23884	1.36906	2.75e-10	6.67e-10	Up
LRRN4CL	221091	40.0764	-2.09302	1.73e-85	8.39e-84	Down
LRRTM2	26045	18.0877	-2.34419	2.72e-84	1.27e-82	Down
LRRTM3	347731	0.547363	-1.1398	0.0185399	0.025756	Down
LRTM2	654429	4.61926	3.62862	1.73e-16	5.86e-16	Up
LTA	4049	15.2331	1.78952	3.17e-42	3.32e-41	Up
LTB	4050	43.7189	1.24183	2.13e-32	1.49e-31	Up
LUZP2	338645	20.7416	-2.41692	2.63e-32	1.83e-31	Down
LY6H	4062	6.09885	1.55558	4.67e-11	1.18e-10	Up
LYPD1	116372	35.0074	1.57481	5.87e-72	1.78e-70	Up
LYPD6	130574	46.6645	-1.13394	3.63e-28	2.11e-27	Down
LYVE1	10894	61.2388	-1.82683	3.74e-99	2.66e-97	Down
LYZL1	84569	0.497446	2.23751	0.0181512	0.0252355	Up
LYZL2	119180	0.871494	2.60549	0.00467084	0.00688447	Up
MAB21L1	4081	28.7586	-2.13495	3.45e-61	7.23e-60	Down
MAB21L2	10586	0.609257	-1.40592	0.00367876	0.00548608	Down
MAD2L1	4085	67.3487	1.02653	1.66e-168	3.95e-166	Up
MADCAM1	8174	1.99778	1.2801	8.21e-06	1.5e-05	Up
MAEL	84944	6.68431	4.01281	9.51e-19	3.59e-18	Up
MAG	4099	3.4913	-1.98852	1.03e-06	2e-06	Down
MAGEA1	4100	2.21425	4.05907	8.99e-07	1.75e-06	Up
MAGEA10	4109	3.33746	4.84927	4.72e-05	8.19e-05	Up
MAGEA11	4110	2.68707	3.27716	1.12e-06	2.17e-06	Up
MAGEA12	4111	6.7377	5.76226	5.36e-13	1.5e-12	Up
MAGEA2	4101	8.08858	5.76755	4.08e-16	1.35e-15	Up
MAGEA3	4102	13.6892	5.68359	4.54e-21	1.91e-20	Up
MAGEA4	4103	14.6739	4.63205	8.62e-15	2.67e-14	Up
MAGEA6	4105	15.5171	5.0581	4.35e-18	1.59e-17	Up
MAGEA9B	728269	6.62134	5.13645	1.45e-12	3.96e-12	Up
MAGEB1	4112	4.59674	3.67384	4.34e-16	1.44e-15	Up
MAGEB2	4113	0.885212	2.6925	0.00336552	0.00503224	Up
MAGEB4	4115	8.3983	1.90723	4.63e-11	1.17e-10	Up
MAGEC1	9947	1.90244	3.35647	1.8e-06	3.44e-06	Up
MAGEC2	51438	3.77449	4.49381	5.23e-08	1.11e-07	Up
MAMDC2	256691	58.4277	-1.5926	6.79e-55	1.16e-53	Down
MAOA	4128	84.8872	-1.51886	4.44e-76	1.53e-74	Down
MAP1LC3C	440738	19.3469	-2.57351	4.73e-80	1.86e-78	Down
MAP3K15	389840	3.0016	-1.59753	3.72e-11	9.47e-11	Down
MAPT	4137	74.0331	-1.03007	1.85e-42	1.96e-41	Down
MAS1L	116511	1.57302	-3.72952	1.92e-31	1.28e-30	Down
MASP1	5648	25.1331	-2.2057	1.5e-37	1.28e-36	Down
MASP2	10747	19.1512	-1.27197	3.43e-48	4.56e-47	Down
MAST1	22983	20.1294	1.94087	2.35e-40	2.27e-39	Up
MATN1	4146	3.94525	1.23722	1.6e-10	3.94e-10	Up
MC4R	4160	0.78461	1.01857	0.0440929	0.0585792	Up
MCCD1	401250	2.37517	-3.07379	6.31e-10	1.5e-09	Down
MCM10	55388	54.5921	1.91993	8.65e-186	2.9e-183	Up
MCOLN2	255231	33.9196	1.10122	7.49e-55	1.28e-53	Up
MDGA2	161357	6.41913	3.3163	2.21e-29	1.36e-28	Up
MDS2	259283	0.767743	2.47825	7.6e-08	1.6e-07	Up
MEG3	55384	41.3783	-1.10237	9.28e-29	5.56e-28	Down
MEIG1	644890	2.15649	2.84941	5.16e-23	2.38e-22	Up
MELK	9833	60.1728	2.16021	2.91e-179	8.58e-177	Up
MEOX1	4222	54.4307	-1.2401	8.14e-43	8.74e-42	Down
MEOX2	4223	51.0633	-1.42155	3.38e-47	4.35e-46	Down
MEP1A	4224	1.62269	1.19292	0.00161979	0.00249266	Up
MESTIT1	317751	10.5899	-2.88849	1.6e-36	1.32e-35	Down
MEX3A	92312	91.6695	1.00445	7.32e-58	1.39e-56	Up
MFAP4	4239	103.445	-1.041	2.5e-56	4.49e-55	Down
MFSD2B	388931	21.8528	1.78722	5.09e-108	4.32e-106	Up
MGAT5B	146664	18.919	1.01482	3.86e-12	1.04e-11	Up
MGC15885	197003	0.556744	-2.6347	2.45e-07	4.97e-07	Down
MGC16025	85009	1.50588	3.34481	5.58e-12	1.48e-11	Up
MGC2889	84789	6.94139	2.24083	1.33e-33	9.71e-33	Up
MIA2	4253	2.84421	-3.56927	1.1e-13	3.23e-13	Down
MIMT1	100073347	5.32419	3.10632	3.99e-15	1.26e-14	Up
MIOX	55586	1.76107	3.69337	2.39e-25	1.23e-24	Up
MIP	4284	1.10205	1.27312	1.11e-05	2.01e-05	Up
MIR155HG	114614	19.4504	1.21386	2.45e-35	1.93e-34	Up
MIXL1	83881	1.42883	2.12407	9.61e-08	2e-07	Up
MKI67	4288	102.207	1.27023	6.68e-156	1.23e-153	Up
MKRN3	7681	19.4594	3.00538	9.74e-38	8.44e-37	Up
MLC1	23209	16.7285	1.3519	1.84e-10	4.49e-10	Up
MLXIPL	51085	38.8984	-2.0974	2.43e-54	4.07e-53	Down
MME	4311	106.732	-1.08851	1.71e-62	3.82e-61	Down
MMP1	4312	49.3402	3.86058	1.15e-98	8.11e-97	Up
MMP10	4319	14.1076	1.50032	4.99e-09	1.13e-08	Up
MMP11	4320	94.5636	1.65333	5.2e-165	1.18e-162	Up
MMP12	4321	38.0732	2.05883	2.01e-38	1.79e-37	Up
MMP13	4322	36.7565	3.47349	3.15e-61	6.6e-60	Up
MMP20	9313	5.96091	2.54781	2.6e-12	7.04e-12	Up
MMP23A	8511	1.8294	-1.52118	0.0487506	0.0644811	Down
MMP27	64066	6.46045	-4.17981	1.94e-74	6.42e-73	Down
MMP28	79148	44.4584	-1.09408	4.4e-36	3.55e-35	Down
MMP3	4314	44.5891	1.15619	9.04e-17	3.1e-16	Up
MMP8	4317	5.95582	1.61486	6.9e-07	1.36e-06	Up
MMP9	4318	93.4744	1.14695	3.84e-44	4.35e-43	Up
MMRN1	22915	54.8201	-1.92047	2.75e-49	3.84e-48	Down
MND1	84057	31.1736	2.32298	2.56e-115	2.46e-113	Up
MNX1	3110	10.6784	2.4746	9.3e-21	3.85e-20	Up
MOG	4340	4.9884	3.72043	1.2e-16	4.1e-16	Up
MOGAT1	116255	1.57383	-1.52439	0.000563236	0.00090003	Down
MORN3	283385	16.5242	1.58234	2.8e-32	1.94e-31	Up
MPPED1	758	5.22989	-2.41888	6.45e-13	1.8e-12	Down
MRAP	56246	27.5832	-3.72846	3.42e-33	2.46e-32	Down
MRGPRF	116535	52.4272	-1.00319	6.64e-62	1.44e-60	Down
MRGPRX2	117194	2.50852	-4.44064	5.69e-39	5.2e-38	Down
MRGPRX3	117195	13.9484	-1.35214	3.14e-08	6.76e-08	Down
MS4A15	219995	7.53472	2.24933	7.04e-08	1.48e-07	Up
MS4A2	2206	22.0593	-1.45145	9.82e-20	3.88e-19	Down
MS4A6E	245802	0.910479	-2.30988	0.00576777	0.00842723	Down
MSLN	10232	44.3152	2.46148	1.55e-27	8.76e-27	Up
MSLNL	401827	0.607156	2.52571	6.42e-05	0.000110378	Up
MSTN	2660	7.78543	-1.79136	2.12e-21	9.06e-21	Down
MT1A	4489	14.9396	-1.57475	1.26e-16	4.29e-16	Down
MT1H	4496	6.75787	3.80028	1.39e-36	1.15e-35	Up
MT3	4504	2.8496	3.8575	1.69e-22	7.6e-22	Up
MTNR1A	4543	0.558385	1.84177	0.000214058	0.000353397	Up
MUC13	56667	6.52214	2.25422	1.98e-11	5.1e-11	Up
MUC2	4583	2.12999	1.26438	0.0253318	0.0345862	Up
MUC21	394263	1.27212	3.23807	1.44e-08	3.18e-08	Up
MUC6	4588	33.2562	-1.72532	1.05e-14	3.25e-14	Down
MUC7	4589	10.8951	-1.26084	0.00339326	0.00507103	Down
MUCL1	118430	89.1624	-1.28317	4.62e-08	9.83e-08	Down
MUSK	4593	0.582902	1.1197	0.0307908	0.0416684	Up
MUSTN1	389125	29.358	-1.37779	2.58e-49	3.6e-48	Down
MYADML2	255275	2.22865	1.53532	4.15e-10	9.97e-10	Up
MYBL2	4605	83.0214	1.85481	6.15e-198	3.04e-195	Up
MYBPC2	4606	5.47335	1.70872	8.55e-09	1.91e-08	Up
MYBPC3	4607	1.28276	1.51032	5.95e-05	0.000102621	Up
MYBPH	4608	3.30126	2.72094	4.56e-17	1.59e-16	Up
MYBPHL	343263	0.627865	1.81889	0.00218544	0.00332842	Up
MYCN	4613	26.459	1.06727	2.62e-19	1.01e-18	Up
MYCNOS	10408	1.20826	3.28039	4.78e-12	1.28e-11	Up
MYF6	4618	0.624337	-2.13884	1.12e-06	2.17e-06	Down
MYH1	4619	10.4515	-5.03035	2.53e-64	5.98e-63	Down
MYH11	4629	117.813	-1.33338	2.17e-75	7.43e-74	Down
MYH13	8735	0.740207	1.31192	0.00180188	0.00276298	Up
MYH16	84176	0.669492	2.26511	4.02e-05	7.02e-05	Up
MYH2	4620	2.21569	-2.77063	1.2e-13	3.52e-13	Down
MYH4	4622	0.501064	-1.20905	0.0089268	0.0128053	Down
MYH6	4624	0.948125	2.98373	2.02e-09	4.65e-09	Up
MYH7	4625	2.71203	3.12127	6.28e-07	1.24e-06	Up
MYH7B	57644	12.5104	-1.65477	1.21e-41	1.24e-40	Down
MYL3	4634	6.11233	-2.40903	9.1e-21	3.77e-20	Down
MYL7	58498	8.25463	-2.54139	6.62e-13	1.85e-12	Down
MYLK2	85366	5.99229	3.30735	1.06e-61	2.28e-60	Up
MYO16	23026	19.9353	-1.40877	9.59e-20	3.79e-19	Down
MYO3B	140469	16.8943	1.56542	1.16e-16	3.95e-16	Up
MYOC	4653	24.7911	-5.12741	4.16e-88	2.21e-86	Down
MYOCD	93649	15.4711	-2.53766	3.77e-50	5.41e-49	Down
MYOD1	4654	0.400702	1.92382	0.0122922	0.0173893	Up
MYOM1	8736	46.7111	-1.69746	1.55e-97	1.05e-95	Down
MYOM2	9172	28.1485	-1.0628	6.02e-12	1.6e-11	Down
MYOM3	127294	22.0667	-1.22547	4.81e-24	2.33e-23	Down
MYOT	9499	3.68799	-1.36801	2.18e-11	5.62e-11	Down
MYOZ2	51778	4.61797	-2.74125	2.39e-30	1.52e-29	Down
MYOZ3	91977	17.6881	-1.23638	2.84e-27	1.59e-26	Down
MYPN	84665	4.74138	1.38908	0.00176483	0.0027089	Up
MYRIP	25924	34.3637	-1.81482	3.15e-38	2.79e-37	Down
MYT1	4661	4.72581	1.77716	2.28e-09	5.25e-09	Up
MYT1L	23040	1.37903	2.23467	0.000283378	0.000463313	Up
NAALAD2	10003	26.4955	-1.79903	2.32e-81	9.6e-80	Down
NAP1L2	4674	33.5224	-1.36353	8.45e-35	6.51e-34	Down
NAT8B	51471	2.97622	2.12031	3.5e-16	1.17e-15	Up
NAT8L	339983	48.4301	-1.01535	2.5e-22	1.12e-21	Down
NAV3	89795	43.585	-1.29623	5.98e-59	1.17e-57	Down
NBPF22P	285622	1.06079	1.09835	0.00975812	0.0139436	Up
NCAM2	4685	30.3316	-1.1125	8.71e-24	4.16e-23	Down
NCAN	1463	13.2196	3.77959	3.39e-22	1.5e-21	Up
NCAPG	64151	65.5127	1.53451	4.72e-208	2.82e-205	Up
NCAPH	23397	58.0757	1.55988	7.05e-195	3.1e-192	Up
NCCRP1	342897	49.8044	1.09632	1.57e-18	5.87e-18	Up
NCR1	9437	1.65999	1.23512	0.000265016	0.000434118	Up
NCR3	259197	10.18	1.09304	2.83e-10	6.86e-10	Up
NDC80	10403	57.1317	1.97378	2.07e-195	9.72e-193	Up
NDST3	9348	6.56188	1.17135	1.65e-07	3.38e-07	Up
NECAB1	64168	37.622	-1.15072	1.89e-50	2.74e-49	Down
NEFL	4747	7.9633	1.01874	0.00044448	0.000716342	Up
NEIL3	55247	26.8219	2.8924	1.4e-153	2.45e-151	Up
NEK10	152110	28.6116	-2.42526	1.05e-33	7.76e-33	Down
NEK2	4751	58.2968	2.25108	1.9e-177	5.21e-175	Up
NEK5	341676	5.94016	-1.3545	2.86e-10	6.92e-10	Down
NETO1	81832	6.66425	1.72089	1.01e-11	2.66e-11	Up
NEU4	129807	3.51945	1.61267	3.15e-07	6.34e-07	Up
NEUROG2	63973	12.1391	-1.37898	8.07e-06	1.47e-05	Down
NGB	58157	2.5628	3.67029	2.66e-11	6.84e-11	Up
NHLH1	4807	7.42849	1.05319	1.07e-15	3.49e-15	Up
NHSL2	340527	32.6037	-1.02429	2.7e-33	1.96e-32	Down
NIPAL4	348938	15.6085	2.07722	4.12e-38	3.62e-37	Up
NIPSNAP3B	55335	35.7301	-1.17765	3.68e-74	1.2e-72	Down
NKAIN2	154215	11.7072	-1.17986	1.39e-10	3.42e-10	Down
NKAIN4	128414	3.02686	2.20914	2.94e-09	6.72e-09	Up
NKAPL	222698	15.6433	-2.16918	5.15e-111	4.6e-109	Down
NKX1-2	390010	2.49323	3.73996	1.22e-20	5.03e-20	Up
NKX2-1	7080	1.8698	2.99042	0.00013582	0.000227865	Up
NKX2-2	4821	4.85506	3.80336	1.37e-09	3.18e-09	Up
NKX2-3	159296	2.74718	4.23913	2.54e-16	8.53e-16	Up
NKX2-5	1482	14.866	3.18802	1.66e-21	7.13e-21	Up
NKX3-2	579	12.4669	2.50823	1.12e-40	1.09e-39	Up
NKX6-1	4825	7.91599	1.82404	2.96e-17	1.04e-16	Up
NLGN1	22871	18.7283	-1.80978	9.41e-21	3.89e-20	Down
NLGN4Y	22829	1.40879	-2.58666	2.52e-14	7.6e-14	Down
NLRP10	338322	0.615324	1.89481	0.000685163	0.00108809	Up
NLRP13	126204	1.93097	-3.45131	9.75e-15	3.01e-14	Down
NLRP5	126206	6.83472	-2.88603	8.01e-15	2.49e-14	Down
NLRP7	199713	12.5195	1.83937	1.83e-19	7.15e-19	Up
NLRP8	126205	1.84392	-3.13748	3.47e-13	9.85e-13	Down
NMBR	4829	1.13316	-1.44111	3.01e-07	6.06e-07	Down
NME5	8382	24.6233	-1.07494	3.01e-15	9.57e-15	Down
NMNAT2	23057	45.1947	-1.00815	1.91e-29	1.18e-28	Down
NMU	10874	17.8484	4.89266	4.33e-62	9.47e-61	Up
NMUR1	10316	25.8475	-1.38396	2.08e-30	1.33e-29	Down
NNAT	4826	31.2502	-2.39063	8.2e-77	2.9e-75	Down
NOL4	8715	11.5686	1.00726	6.45e-06	1.19e-05	Up
NOS1	4842	3.8485	-1.35775	0.000214458	0.000353998	Down
NOSTRIN	115677	57.5941	-1.23838	5.69e-67	1.47e-65	Down
NOTUM	147111	11.962	3.15064	1.41e-32	9.94e-32	Up
NOVA1	4857	47.6419	-2.00763	1.89e-85	9.15e-84	Down
NOX1	27035	1.0359	1.84297	1.52e-05	2.72e-05	Up
NOXO1	124056	16.6242	2.10546	1.24e-35	9.87e-35	Up
NPAS4	266743	4.97153	-1.42923	2.32e-09	5.34e-09	Down
NPB	256933	5.17709	3.5995	2.15e-32	1.5e-31	Up
NPBWR1	2831	0.632848	2.48373	0.00481108	0.00708175	Up
NPC1L1	29881	12.0531	-1.33721	5.72e-16	1.88e-15	Down
NPFFR1	64106	0.644771	2.00579	8.04e-06	1.47e-05	Up
NPHS1	4868	3.32642	3.74119	8.91e-17	3.06e-16	Up
NPPC	4880	1.99804	1.14999	0.00293941	0.00441918	Up
NPR1	4881	75.511	-1.19003	3.48e-98	2.39e-96	Down
NPTX2	4885	24.8705	1.22243	1.68e-16	5.69e-16	Up
NPW	283869	9.35937	3.67759	9.36e-36	7.47e-35	Up
NPY	4852	2.71732	3.18457	5.43e-07	1.07e-06	Up
NPY2R	4887	22.922	-3.87551	1.54e-34	1.18e-33	Down
NPY5R	4889	23.2718	-1.19993	4.44e-09	1.01e-08	Down
NPY6R	4888	1.73508	-3.00973	1.62e-24	7.99e-24	Down
NR0B1	190	3.83035	-1.09656	0.00145556	0.00225027	Down
NR2E1	7101	5.17111	1.99708	4.35e-14	1.3e-13	Up
NR2E3	10002	4.21929	-1.31964	2.69e-13	7.67e-13	Down
NR5A1	2516	2.53299	2.44937	9.29e-08	1.94e-07	Up
NRG1	3084	35.4857	-1.15281	3.48e-14	1.04e-13	Down
NRG4	145957	4.66725	1.44748	2.44e-09	5.61e-09	Up
NRN1L	123904	2.83475	-1.12149	1.7e-07	3.48e-07	Down
NRXN1	9378	25.4315	-1.35071	9.47e-16	3.09e-15	Down
NTF3	4908	16.8761	-1.07302	7.62e-11	1.91e-10	Down
NTF4	4909	18.9727	-1.57751	9.1e-17	3.12e-16	Down
NTN5	126147	10.6035	-1.10003	5.82e-12	1.54e-11	Down
NTRK2	4915	113.304	-1.14562	1.04e-63	2.42e-62	Down
NTS	4922	12.3096	-2.39464	4.42e-12	1.18e-11	Down
NTSR1	4923	6.31478	3.04078	1.01e-24	5.03e-24	Up
NTSR2	23620	2.35762	1.15042	0.0316091	0.0427173	Up
NUDT9P1	119369	4.8069	-1.00152	3.54e-15	1.12e-14	Down
NUF2	83540	55.0761	2.25001	1.21e-213	8.25e-211	Up
NUP210L	91181	1.88001	1.10636	0.0100357	0.014315	Up
NUSAP1	51203	76.968	1.31028	4.72e-185	1.56e-182	Up
NXNL1	115861	2.14481	-4.41088	1.16e-39	1.09e-38	Down
NXNL2	158046	7.79617	-2.33602	1.83e-21	7.86e-21	Down
NXPH1	30010	4.268	-1.10389	0.0357578	0.0480154	Down
NXPH3	11248	40.7701	-1.06514	1.03e-48	1.39e-47	Down
NXPH4	11247	37.8514	1.41711	6.19e-46	7.54e-45	Up
OBP2A	29991	7.42861	1.31789	8.02e-05	0.000136974	Up
OC90	729330	0.803287	2.92907	0.00643285	0.00935954	Up
ODAM	54959	12.3942	1.5275	5.86e-05	0.000101214	Up
OGDHL	55753	13.5043	1.93255	4.9e-14	1.46e-13	Up
OGN	4969	72.0299	-1.80964	6.64e-45	7.76e-44	Down
OIP5	11339	32.7803	1.95478	1.47e-192	5.81e-190	Up
OIT3	170392	5.23944	2.49808	1.89e-22	8.49e-22	Up
OLAH	55301	9.75058	1.15532	1.47e-06	2.83e-06	Up
OLFM3	118427	2.78674	3.68745	3.41e-07	6.85e-07	Up
OLIG1	116448	6.49527	2.38894	1.18e-08	2.62e-08	Up
OLIG2	10215	1.429	3.6439	4.51e-08	9.62e-08	Up
OMD	4958	50.5252	-1.16064	2.26e-35	1.78e-34	Down
ONECUT2	9480	23.344	1.93701	7.97e-44	8.89e-43	Up
OPN4	94233	1.96161	-1.88652	4.74e-08	1.01e-07	Down
OPRD1	4985	1.84065	3.36297	1.7e-09	3.93e-09	Up
OPRK1	4986	15.622	2.03115	1.59e-17	5.65e-17	Up
OR10A3	26496	0.681823	-2.24499	5.56e-12	1.48e-11	Down
OR13A1	79290	1.47653	1.73016	8.77e-08	1.83e-07	Up
OR13J1	392309	0.459214	1.44778	0.000932885	0.00146409	Up
OR1E1	8387	0.557226	-1.62724	0.00966711	0.0138211	Down
OR1F1	4992	1.11448	3.31124	1.27e-06	2.45e-06	Up
OR1L8	138881	1.20788	-1.17135	1.46e-05	2.63e-05	Down
OR2A1	346528	6.68764	-1.41744	8.36e-36	6.69e-35	Down
OR2B6	26212	3.94826	4.95986	5.89e-61	1.23e-59	Up
OR2C1	4993	0.839547	-2.29136	3.21e-16	1.07e-15	Down
OR2H2	7932	0.71392	2.3323	1.26e-06	2.43e-06	Up
OR2L13	284521	4.41327	-3.39055	4.95e-28	2.86e-27	Down
OR2L1P	26247	0.355355	-1.73702	0.00576165	0.00841891	Down
OR2S2	56656	0.722631	2.15199	2.9e-05	5.1e-05	Up
OR4C6	219432	0.489543	1.88807	0.0101113	0.0144167	Up
OR52N4	390072	2.76854	-1.19134	9.89e-08	2.06e-07	Down
OR56A3	390083	1.31027	3.45896	4.5e-05	7.82e-05	Up
OR5AU1	390445	0.873884	1.6492	0.00715093	0.0103586	Up
OR5K2	402135	0.868686	-2.71191	1.28e-25	6.68e-25	Down
OR7E37P	100506759	1.02358	1.27456	0.00318823	0.00478053	Up
OR7E91P	79315	9.66858	1.74232	7.71e-20	3.06e-19	Up
ORM1	5004	20.5091	3.2057	1.11e-22	5.06e-22	Up
ORM2	5005	18.5993	3.19841	6.28e-20	2.5e-19	Up
OSM	5008	26.761	1.10921	2.85e-27	1.59e-26	Up
OTC	5009	1.32836	-3.39748	2.43e-11	6.25e-11	Down
OTOP1	133060	0.621363	2.52463	0.00314347	0.00471484	Up
OTOR	56914	0.866122	1.79498	0.0117275	0.016619	Up
OTOS	150677	0.447343	1.70764	0.0489925	0.0647707	Up
OTP	23440	1.26457	3.34711	3.08e-13	8.76e-13	Up
OTX1	5013	25.1678	2.26991	7.59e-58	1.44e-56	Up
OTX2	5015	0.464763	2.13944	0.047314	0.062669	Up
OVCH2	341277	7.46447	-3.04839	4.28e-28	2.48e-27	Down
OXTR	5021	79.7542	-1.60597	3.19e-65	7.76e-64	Down
P2RX2	22953	5.96145	1.28083	0.000119748	0.000201826	Up
P2RX6	9127	10.1265	-2.17689	1.6e-25	8.3e-25	Down
P2RY12	64805	26.17	-1.91374	3.06e-48	4.09e-47	Down
P2RY4	5030	1.20228	-1.69348	2.39e-13	6.85e-13	Down
P2RY6	5031	40.59	1.03611	7.97e-62	1.72e-60	Up
P4HA3	283208	34.0348	1.07131	1.28e-30	8.23e-30	Up
PABPC5	140886	21.2245	-1.10583	6.55e-44	7.34e-43	Down
PACRG	135138	13.0469	-1.58224	6.79e-25	3.41e-24	Down
PACSIN1	29993	25.7921	1.34649	1.9e-53	3.08e-52	Up
PADI1	29943	2.64361	3.49897	3.71e-11	9.46e-11	Up
PADI3	51702	10.9444	1.12734	0.000163414	0.000272218	Up
PAEP	5047	5.12599	1.4282	0.00328755	0.00492087	Up
PAGE2B	389860	1.4839	3.78554	0.000140975	0.000236173	Up
PAK3	5063	22.6812	-1.11534	6.31e-15	1.97e-14	Down
PAMR1	25891	62.9983	-1.64969	1.47e-127	1.7e-125	Down
PANX2	56666	38.876	1.09136	3.17e-33	2.29e-32	Up
PAPOLB	56903	0.498647	-1.79564	2.06e-07	4.19e-07	Down
PAPPA2	60676	12.381	-2.98647	7.67e-43	8.25e-42	Down
PATE2	399967	0.537116	1.66744	0.00010178	0.000172691	Up
PAX1	5075	8.11005	2.67833	5.09e-17	1.76e-16	Up
PAX5	5079	10.4111	1.68577	7.11e-11	1.78e-10	Up
PAX7	5081	5.94691	4.03183	1.66e-08	3.64e-08	Up
PBK	55872	50.7559	1.96313	1.86e-138	2.55e-136	Up
PCDH19	57526	41.283	-1.37728	1.67e-57	3.13e-56	Down
PCDH8	5100	12.0929	2.11229	2.48e-18	9.19e-18	Up
PCDH9	5101	32.9463	-1.48918	2.35e-36	1.92e-35	Down
PCDHA3	56145	23.2526	-1.00316	6.37e-15	1.99e-14	Down
PCDHB11	56125	21.1926	-1.04572	1.61e-18	6.03e-18	Down
PCDHGA11	56105	21.9973	-1.00358	1.38e-27	7.85e-27	Down
PCDHGA2	56113	32.5944	-1.39673	1.64e-34	1.25e-33	Down
PCDHGA3	56112	20.5514	-1.54344	1.53e-42	1.63e-41	Down
PCDHGA4	56111	29.0205	-1.03316	1.33e-28	7.89e-28	Down
PCDHGA5	56110	25.5895	-1.21368	2.75e-32	1.91e-31	Down
PCDHGA6	56109	27.7131	-1.06797	8.72e-52	1.34e-50	Down
PCDHGA9	56107	30.6577	-1.19904	3.23e-37	2.75e-36	Down
PCDHGB6	56100	34.9626	-1.18392	6.35e-48	8.36e-47	Down
PCDHGB7	56099	52.0967	-1.14351	4.53e-55	7.82e-54	Down
PCK1	5105	42.028	-3.05392	3.38e-38	2.99e-37	Down
PCOLCE2	26577	71.1777	-1.17246	1.98e-27	1.11e-26	Down
PCP4	5121	10.6099	1.07219	2.67e-05	4.71e-05	Up
PCSK1	5122	16.8244	1.15057	2.39e-14	7.24e-14	Up
PCSK1N	27344	29.4517	2.2851	6.47e-39	5.9e-38	Up
PCSK9	255738	15.8444	1.49212	4.6e-16	1.52e-15	Up
PDCD1	5133	22.3001	1.62542	1.64e-39	1.53e-38	Up
PDE11A	50940	30.9625	-2.06334	6.63e-47	8.41e-46	Down
PDE1A	5136	35.2334	-1.05654	3.19e-41	3.21e-40	Down
PDE1C	5137	35.6221	-1.16034	2.79e-17	9.79e-17	Down
PDE2A	5138	66.4751	-1.40554	2.48e-137	3.33e-135	Down
PDE6A	5145	4.2052	1.31751	3.68e-09	8.38e-09	Up
PDE8B	8622	41.3109	-1.51362	4.71e-60	9.54e-59	Down
PDIA2	64714	8.87716	1.24949	2.41e-06	4.58e-06	Up
PDK4	5166	109.889	-1.26557	3.48e-92	2.13e-90	Down
PDX1	3651	3.9733	5.23527	2.76e-21	1.17e-20	Up
PDZD9	255762	0.799729	-1.81964	3.48e-10	8.4e-10	Down
PDZK1	5174	35.9905	-1.7027	2.51e-32	1.75e-31	Down
PDZRN4	29951	17.7523	-1.90583	3.05e-31	2.03e-30	Down
PEAR1	375033	57.0532	-1.06889	2.24e-86	1.11e-84	Down
PEBP4	157310	9.21361	-2.55607	5.76e-23	2.65e-22	Down
PENK	5179	22.1819	-2.13144	6.21e-21	2.59e-20	Down
PF4	5196	0.951899	-1.71994	0.00303535	0.00455925	Down
PFKFB1	5207	24.1427	-2.97207	2.45e-57	4.55e-56	Down
PGA3	643834	8.27016	-2.79902	3.73e-17	1.3e-16	Down
PGA4	643847	1.37061	-2.8577	4.45e-06	8.3e-06	Down
PGA5	5222	1.5344	-2.82268	2.35e-08	5.09e-08	Down
PGBD5	79605	51.8158	1.05683	5.57e-39	5.1e-38	Up
PGLYRP2	114770	10.8684	-2.02309	4.93e-12	1.31e-11	Down
PGLYRP3	114771	2.08812	4.307	1.35e-11	3.53e-11	Up
PGLYRP4	57115	6.77	5.1433	6.6e-44	7.39e-43	Up
PGM5	5239	56.1527	-1.55539	1.16e-71	3.47e-70	Down
PGM5P2	595135	4.47653	-2.00662	3.48e-24	1.69e-23	Down
PGPEP1L	145814	3.68635	3.73505	9.86e-20	3.89e-19	Up
PGR	5241	60.8267	-1.92707	4.7e-62	1.03e-60	Down
PHF21B	112885	6.00327	-1.27376	5.37e-05	9.28e-05	Down
PHGR1	644844	3.52157	-3.54654	3.93e-20	1.58e-19	Down
PHOX2A	401	0.913123	1.85211	0.00281646	0.00424304	Up
PHOX2B	8929	0.646851	2.61645	0.00455686	0.00672566	Up
PHYHD1	254295	55.9019	-1.13494	4.89e-29	2.96e-28	Down
PHYHIP	9796	29.6604	-1.60684	2.52e-49	3.52e-48	Down
PI16	221476	63.2689	-1.87256	6.92e-39	6.3e-38	Down
PIF1	80119	29.7329	2.12937	6.31e-160	1.29e-157	Up
PIGR	5284	86.1411	-1.34288	1.23e-14	3.78e-14	Down
PIK3C2G	5288	47.5005	-1.17821	1.09e-12	3.02e-12	Down
PIP	5304	78.6688	-1.6508	4.55e-11	1.15e-10	Down
PITX1	5307	53.3181	1.90734	3.68e-62	8.1e-61	Up
PIWIL1	9271	0.335537	1.29609	0.0400108	0.0534468	Up
PIWIL2	55124	12.6467	-1.96922	1.09e-26	5.92e-26	Down
PKD1L1	168507	14.8732	-1.26909	7.41e-35	5.72e-34	Down
PKD1L2	114780	25.6442	-1.65188	3.29e-29	2e-28	Down
PKD1L3	342372	1.13028	-2.16173	6.22e-17	2.15e-16	Down
PKD2L2	27039	0.586978	-2.03387	1.89e-10	4.64e-10	Down
PKHD1L1	93035	21.5337	-2.2352	7.93e-41	7.81e-40	Down
PKLR	5313	0.642399	1.08193	0.00717588	0.0103924	Up
PKMYT1	9088	53.4482	2.34026	9.17e-137	1.21e-134	Up
PKNOX2	63876	21.6356	-1.03676	8.55e-13	2.38e-12	Down
PLA2G2D	26279	30.2096	1.16402	1.44e-12	3.94e-12	Up
PLA2G2F	64600	0.863161	2.81189	0.000728124	0.00115317	Up
PLA2G4D	283748	3.62821	2.77594	9.4e-18	3.37e-17	Up
PLAC1	10761	5.75541	3.48798	4.8e-32	3.3e-31	Up
PLAC9	219348	48.3443	-1.63455	4.45e-52	6.87e-51	Down
PLCXD3	345557	25.9048	-1.92421	2.45e-24	1.2e-23	Down
PLCZ1	89869	0.781283	-2.29625	1.07e-08	2.37e-08	Down
PLD5	200150	10.0604	-1.17623	2.28e-05	4.04e-05	Down
PLIN1	5346	95.2587	-2.24405	6.56e-55	1.12e-53	Down
PLIN4	729359	115.638	-1.80029	3.56e-65	8.64e-64	Down
PLIN5	440503	36.4787	-1.58849	3.89e-32	2.68e-31	Down
PLK1	5347	70.5676	1.80791	1.03e-280	6.82e-277	Up
PLN	5350	37.7028	-1.03323	4.92e-29	2.98e-28	Down
PLP1	5354	38.4318	-1.08802	3.05e-09	6.97e-09	Down
PLSCR2	57047	1.78237	2.74486	6.48e-17	2.24e-16	Up
PLSCR5	389158	0.433637	1.85001	0.0232696	0.031945	Up
PLXNA4	91584	69.2556	-1.15779	1.36e-45	1.63e-44	Down
PM20D1	148811	6.46474	-1.79421	3.39e-16	1.13e-15	Down
PMCH	5367	2.40062	3.46186	4.42e-35	3.45e-34	Up
PNCK	139728	11.6482	1.60418	6.04e-17	2.09e-16	Up
PNLIPRP2	5408	1.31623	2.66937	0.000175743	0.000291896	Up
PNMA3	29944	23.9491	1.07879	2.11e-18	7.85e-18	Up
PNMA5	114824	2.35481	1.11747	0.00106239	0.00166166	Up
PNOC	5368	12.6799	1.2677	3.37e-11	8.61e-11	Up
PNPLA1	285848	1.68816	3.17219	3.22e-24	1.57e-23	Up
PNPLA5	150379	1.1422	2.62447	0.00226702	0.00344735	Up
POC1A	25886	51.6096	1.01243	2.77e-163	6.03e-161	Up
POLE2	5427	36.384	1.08146	3.77e-84	1.75e-82	Up
POLN	353497	20.5573	-1.33349	4.73e-44	5.34e-43	Down
POLQ	10721	42.838	1.66818	1.35e-157	2.63e-155	Up
POM121L2	94026	1.42237	2.35104	5.07e-10	1.21e-09	Up
POU3F2	5454	2.11699	3.46239	2.82e-09	6.45e-09	Up
POU3F4	5456	0.674885	2.67771	0.013292	0.0187501	Up
POU4F1	5457	11.3901	4.25054	1.62e-41	1.65e-40	Up
POU5F1	5460	10.7257	1.22472	1.75e-16	5.91e-16	Up
PPARG	5468	71.2165	-1.17691	6.24e-86	3.08e-84	Down
PPBP	5473	3.28831	-1.12688	0.0100034	0.0142751	Down
PPEF1	5475	17.3041	1.57218	1.06e-15	3.44e-15	Up
PPFIA2	8499	9.79702	-1.23033	2.57e-13	7.36e-13	Down
PPIAL4D	645142	1.40165	1.44372	4.22e-09	9.56e-09	Up
PPP1R1A	5502	77.2601	-1.23767	1.86e-32	1.3e-31	Down
PPP1R3C	5507	52.5745	-1.0204	1.53e-35	1.21e-34	Down
PRAME	23532	48.8253	3.21382	1.38e-56	2.51e-55	Up
PRAP1	118471	1.05216	2.05885	0.000177817	0.000295241	Up
PRB1	5542	1.49143	3.82156	2.95e-05	5.18e-05	Up
PRB2	653247	1.64465	3.96265	4.31e-07	8.6e-07	Up
PRB3	5544	1.66553	2.72261	1.36e-07	2.81e-07	Up
PRC1	9055	89.6387	1.03322	1.51e-220	1.29e-217	Up
PRCD	768206	12.7415	-1.43635	3.21e-43	3.5e-42	Down
PRDM12	59335	2.61135	2.36124	2.68e-19	1.03e-18	Up
PRDM13	59336	6.48315	5.811	2.93e-40	2.82e-39	Up
PRDM16	63976	23.6295	-1.29552	1.73e-29	1.07e-28	Down
PREX2	80243	37.2756	-1.78739	7.99e-38	6.94e-37	Down
PRG4	10216	49.0384	-1.20988	1.48e-13	4.29e-13	Down
PRKAG3	53632	3.96524	3.81856	4.32e-21	1.82e-20	Up
PRKCG	5582	1.00271	2.16739	7.57e-07	1.48e-06	Up
PRKG2	5593	16.189	-1.0007	5.99e-12	1.59e-11	Down
PRMT8	56341	1.12676	1.86661	0.00241491	0.00366153	Up
PROC	5624	6.97405	3.0987	1.13e-49	1.6e-48	Up
PROK1	84432	7.34482	-2.11386	1.98e-14	6.02e-14	Down
PROKR1	10887	4.44169	-2.40478	1.53e-09	3.56e-09	Down
PROKR2	128674	2.21463	4.11554	1.14e-10	2.82e-10	Up
PROZ	8858	1.68535	1.6781	1.13e-07	2.35e-07	Up
PRR11	55771	38.5808	1.62735	1.14e-73	3.71e-72	Up
PRR19	284338	29.0396	1.18925	1.52e-73	4.89e-72	Up
PRR7	80758	29.187	1.46946	9.8e-49	1.34e-47	Up
PRRG3	79057	8.72652	-1.68649	2.29e-13	6.58e-13	Down
PRRT4	401399	24.0329	-2.15878	1.96e-34	1.49e-33	Down
PRSS1	5644	3.23309	2.35326	2.04e-06	3.89e-06	Up
PRSS27	83886	35.9052	1.21656	4.6e-37	3.88e-36	Up
PRSS3	5646	11.072	1.60453	5.05e-12	1.35e-11	Up
PRSS33	260429	14.5719	3.83964	1.06e-28	6.31e-28	Up
PRSS41	360226	2.04735	4.0001	7.86e-07	1.54e-06	Up
PRTG	283659	29.7663	-1.17373	3.6e-33	2.59e-32	Down
PSAPL1	768239	5.42372	5.57905	1.38e-25	7.18e-25	Up
PSD2	84249	15.2591	-1.5913	3.7e-21	1.57e-20	Down
PSG4	5672	8.31292	-1.03469	0.0160559	0.0224266	Down
PSG9	5678	0.617244	2.1741	0.0205407	0.028384	Up
PSMA8	143471	2.82813	1.86301	6.07e-06	1.12e-05	Up
PSORS1C2	170680	10.1025	2.69516	1.97e-29	1.21e-28	Up
PSORS1C3	100130889	1.65244	1.0731	0.0124146	0.0175588	Up
PSPN	5623	0.446761	1.32	0.00374495	0.00557975	Up
PSRC1	84722	55.2133	1.10011	4.98e-126	5.56e-124	Up
PTCHD3	374308	9.41974	-1.46119	2.01e-06	3.84e-06	Down
PTCRA	171558	3.35533	1.95722	1.73e-11	4.49e-11	Up
PTGER1	5731	1.8739	1.29154	0.00033399	0.000543312	Up
PTGER3	5733	72.5327	-1.30068	1e-67	2.64e-66	Down
PTH1R	5745	30.1359	-1.5647	1.17e-40	1.14e-39	Down
PTPN5	84867	6.39169	-1.06614	3.25e-07	6.54e-07	Down
PTPRN	5798	10.421	1.4955	3.97e-07	7.93e-07	Up
PTPRQ	374462	14.4506	-3.4221	1.38e-37	1.19e-36	Down
PTPRT	11122	48.8827	-1.60947	2.11e-26	1.13e-25	Down
PTTG1	9232	64.4132	1.63962	6.11e-229	8.05e-226	Up
PTTG2	10744	0.773308	2.22655	5.03e-10	1.2e-09	Up
PTTG3P	26255	3.57434	4.7602	6.7e-81	2.73e-79	Up
PXT1	222659	1.04592	1.6759	1.53e-07	3.13e-07	Up
PYDC1	260434	7.5328	1.82117	1.24e-06	2.39e-06	Up
PYGM	5837	27.215	-2.18428	1.59e-83	7.13e-82	Down
PYY	5697	0.780029	-1.08869	0.0297435	0.0403363	Down
PYY2	23615	3.75885	1.94688	3.84e-18	1.41e-17	Up
QRFP	347148	1.25123	1.89235	2.52e-10	6.12e-10	Up
QRFPR	84109	9.3552	1.05236	0.000707277	0.00112132	Up
R3HDML	140902	0.621663	2.52589	0.00101928	0.00159563	Up
RAB3C	115827	7.78592	-2.34781	3.24e-25	1.65e-24	Down
RAD21L1	642636	0.637646	2.29203	0.00456485	0.00673586	Up
RAD51	5888	46.8549	1.52823	6.41e-218	4.69e-215	Up
RAD51AP1	10635	55.8454	1.29306	1.39e-157	2.66e-155	Up
RAD54L	8438	47.3903	2.06257	5.5e-196	2.65e-193	Up
RAET1K	646024	5.63947	3.64613	1.07e-57	2.02e-56	Up
RAET1L	154064	9.10001	3.38117	2.26e-35	1.78e-34	Up
RAI2	10742	65.4499	-1.0625	3.41e-82	1.45e-80	Down
RALYL	138046	1.76986	1.51304	0.0103072	0.0146779	Up
RANBP3L	202151	24.2945	-1.53869	4.51e-16	1.5e-15	Down
RAPGEF3	10411	67.3279	-1.04472	8.24e-105	6.44e-103	Down
RAPSN	5913	4.13489	2.56377	4.56e-13	1.29e-12	Up
RASGRF1	5923	31.6992	1.16829	1.06e-22	4.83e-22	Up
RASL10A	10633	19.4478	-1.31617	3.15e-26	1.68e-25	Down
RAX	30062	1.51737	3.76011	2.93e-12	7.92e-12	Up
RAX2	84839	0.425206	-1.93685	3.69e-05	6.45e-05	Down
RBM24	221662	25.2314	-1.126	6.64e-16	2.18e-15	Down
RBM44	375316	7.15102	-1.03243	2.46e-14	7.41e-14	Down
RBMS3	27303	35.3294	-1.44353	9.41e-64	2.19e-62	Down
RBP2	5948	2.027	3.78968	3.37e-09	7.68e-09	Up
RBP4	5950	71.0684	-1.89745	1.25e-45	1.5e-44	Down
RCOR2	283248	41.5405	1.63688	1.31e-85	6.37e-84	Up
RCVRN	5957	2.92631	-2.2471	8.11e-22	3.53e-21	Down
RDH12	145226	3.26715	2.23295	8.45e-19	3.19e-18	Up
RDH5	5959	47.1594	-1.92327	1.37e-97	9.32e-96	Down
RDM1	201299	9.43979	3.31404	7.62e-70	2.14e-68	Up
RECQL4	9401	64.281	1.38326	1.67e-157	3.18e-155	Up
REG4	83998	0.825473	1.97361	7.4e-05	0.000126582	Up
RELL2	285613	27.8776	1.14513	2.59e-50	3.74e-49	Up
RELN	5649	43.2894	-1.74115	5.59e-30	3.52e-29	Down
REN	5972	2.15934	1.04768	0.021738	0.02994	Up
RERGL	79785	31.3691	-2.07356	1.85e-25	9.54e-25	Down
RETN	56729	2.08777	2.93864	1.66e-09	3.86e-09	Up
RFPL1	5988	1.29744	1.75628	4.39e-06	8.19e-06	Up
RFPL2	10739	2.03897	1.94856	6.37e-12	1.69e-11	Up
RFPL3	10738	0.29897	1.20324	0.0478252	0.0633207	Up
RFPL4B	442247	2.01045	-1.0384	0.00223153	0.00339651	Down
RFX4	5992	2.01461	1.33164	0.00127981	0.00198774	Up
RFX6	222546	6.21826	-4.50814	1.98e-38	1.77e-37	Down
RGR	5995	7.85574	2.48402	9.59e-18	3.44e-17	Up
RGS20	8601	10.8627	1.33616	2.01e-13	5.78e-13	Up
RGS22	26166	18.7113	-2.93946	3.9e-55	6.75e-54	Down
RGS6	9628	29.0471	-1.08634	3.84e-22	1.7e-21	Down
RGS7BP	401190	14.7283	-1.615	1.67e-16	5.67e-16	Down
RGS9BP	388531	8.63864	1.5508	2.44e-26	1.31e-25	Up
RHBDL3	162494	20.5873	-1.03569	1.26e-15	4.09e-15	Down
RHBG	57127	4.8404	1.48013	7.17e-09	1.61e-08	Up
RHCE	6006	15.1461	1.37262	9.83e-25	4.91e-24	Up
RHCG	51458	25.5315	1.03454	1.12e-09	2.61e-09	Up
RHEBL1	121268	20.1235	1.28739	1.6e-64	3.82e-63	Up
RHOF	54509	45.608	1.00072	4.45e-48	5.89e-47	Up
RHOXF1	158800	5.20456	-3.3091	2.82e-47	3.63e-46	Down
RIBC2	26150	22.5871	1.24101	9.54e-39	8.65e-38	Up
RIMBP2	23504	12.1224	-1.90129	2.78e-26	1.49e-25	Down
RIMS2	9699	16.6958	1.20013	7.35e-10	1.74e-09	Up
RIPPLY2	134701	1.80949	3.25072	1.19e-07	2.47e-07	Up
RLBP1	6017	7.42907	3.99724	1.36e-23	6.42e-23	Up
RMST	196475	1.61612	-2.82817	1.23e-11	3.22e-11	Down
RNASE10	338879	2.22777	4.17939	3.51e-23	1.63e-22	Up
RNASE13	440163	0.949829	-1.33742	4.15e-05	7.23e-05	Down
RNASE2	6036	12.4358	1.27709	3.11e-21	1.32e-20	Up
RNASE7	84659	15.4644	-1.79363	2.2e-14	6.66e-14	Down
RNF133	168433	1.79829	-1.14106	2.83e-05	4.98e-05	Down
RNF157	114804	49.5996	-1.05076	1.43e-36	1.18e-35	Down
RNF186	54546	11.5698	-2.36996	6.7e-18	2.42e-17	Down
RNF222	643904	7.51448	1.19506	2.99e-06	5.64e-06	Up
RNFT2	84900	36.8928	1.23049	3.22e-72	9.82e-71	Up
RORB	6096	9.38522	-1.67618	1.5e-16	5.1e-16	Down
ROS1	6098	5.85165	3.47761	8.05e-19	3.05e-18	Up
RP1	6101	6.87852	-1.46657	2.45e-08	5.3e-08	Down
RPA4	29935	0.903465	1.34288	3.2e-05	5.62e-05	Up
RPE65	6121	3.96047	-1.46256	2.91e-05	5.13e-05	Down
RPL21P44	402176	2.98958	-2.06424	1.84e-37	1.57e-36	Down
RPL23AP32	56969	2.17731	-1.6303	9.95e-09	2.21e-08	Down
RPL23AP64	649946	4.76446	-1.1208	2.2e-15	7.03e-15	Down
RPLP0P2	113157	25.5366	1.26292	3.51e-76	1.22e-74	Up
RPRM	56475	9.18712	1.41739	5.45e-09	1.23e-08	Up
RPRML	388394	3.19418	2.05781	2.23e-05	3.95e-05	Up
RPS4Y1	6192	1.01192	-2.1523	0.00724361	0.0104867	Down
RPSAP52	204010	1.77763	1.0616	0.00153843	0.00237319	Up
RRM2	6241	80.6788	1.51162	3.55e-163	7.62e-161	Up
RSPH10B2	728194	4.09295	1.0829	2.87e-09	6.56e-09	Up
RSPO1	284654	25.7924	-1.28188	8.83e-14	2.6e-13	Down
RSPO2	340419	1.52608	3.1611	2.62e-10	6.36e-10	Up
RSPO4	343637	20.3203	1.30631	1.16e-14	3.58e-14	Up
RTBDN	83546	3.28651	4.53092	3.18e-32	2.21e-31	Up
RTKN2	219790	48.5283	1.13726	1.5e-86	7.51e-85	Up
RTL1	388015	1.10201	2.10773	0.00549787	0.00805014	Up
RTP3	83597	1.59234	3.74422	0.000174554	0.000290019	Up
RUFY4	285180	13.3507	2.3996	4.23e-37	3.58e-36	Up
RUNDC3B	154661	28.9955	-1.36176	2.63e-56	4.71e-55	Down
RUNX1T1	862	30.5745	-1.57896	9.97e-48	1.31e-46	Down
RXFP1	59350	1.65096	2.68051	4.54e-13	1.28e-12	Up
RXFP4	339403	0.687743	1.80178	0.000230616	0.000379655	Up
RXRG	6258	10.5073	-2.91262	7.27e-32	4.97e-31	Down
RYR3	6263	32.9891	-1.16988	1.37e-31	9.2e-31	Down
S100A5	6276	2.02011	1.35193	2.97e-05	5.22e-05	Up
S100A7	6278	30.8414	2.94925	1.62e-19	6.35e-19	Up
S100A7A	338324	11.9793	4.69589	6.67e-22	2.92e-21	Up
S100A8	6279	65.4114	1.03998	1.35e-20	5.53e-20	Up
S100P	6286	51.1532	2.1892	7.51e-42	7.75e-41	Up
SALL3	27164	0.97242	3.02027	0.000408835	0.000660186	Up
SALL4	57167	15.5261	2.01062	5.76e-57	1.06e-55	Up
SAMD14	201191	12.1665	1.89697	5.38e-48	7.11e-47	Up
SAMD5	389432	57.8362	-1.1883	2.27e-43	2.49e-42	Down
SBSN	374897	21.2302	3.0374	5.22e-27	2.88e-26	Up
SCARA5	286133	58.138	-2.27568	2.49e-73	7.9e-72	Down
SCARNA12	677777	4.95617	1.28268	5.32e-18	1.94e-17	Up
SCARNA5	677775	1.27564	-1.18795	0.000581043	0.000927137	Down
SCARNA6	677772	0.70725	-1.09969	0.000899526	0.00141387	Down
SCEL	8796	15.8793	1.57958	7.98e-08	1.68e-07	Up
SCGB1D2	10647	53.078	-2.11871	6.42e-18	2.32e-17	Down
SCGB2A1	4246	28.2002	-1.09521	4.8e-06	8.92e-06	Down
SCGB2A2	4250	80.1232	-1.77273	4.01e-15	1.27e-14	Down
SCGB3A1	92304	39.7076	-1.04255	3.34e-06	6.28e-06	Down
SCGB3A2	117156	3.87825	2.51427	7.9e-05	0.000135017	Up
SCGN	10590	12.2722	-1.4762	6.32e-06	1.17e-05	Down
SCN11A	11280	15.249	-1.72163	1.1e-45	1.33e-44	Down
SCN1A	6323	4.89338	3.04402	5.58e-12	1.48e-11	Up
SCN2A	6326	36.8117	-1.0448	4.49e-15	1.41e-14	Down
SCN2B	6327	24.1872	-3.0269	4.12e-73	1.3e-71	Down
SCN3A	6328	26.8953	-2.06458	1.46e-47	1.9e-46	Down
SCN3B	55800	27.6539	-1.61585	1.79e-53	2.91e-52	Down
SCN4A	6329	36.808	-1.99753	4.96e-70	1.42e-68	Down
SCN4B	6330	63.5061	-1.36144	3.55e-103	2.7e-101	Down
SCN5A	6331	18.7259	-1.08274	3.59e-14	1.08e-13	Down
SCN7A	6332	21.3303	-2.90105	1.14e-39	1.08e-38	Down
SCN9A	6335	24.4427	-1.41337	6.71e-44	7.52e-43	Down
SCRT1	83482	1.06982	2.17985	1.36e-08	3e-08	Up
SCRT2	85508	1.23048	3.48483	0.00130187	0.00202105	Up
SCT	6343	4.62758	4.63334	1.06e-47	1.39e-46	Up
SCTR	6344	1.92587	-3.48662	1.2e-19	4.7e-19	Down
SCUBE1	80274	26.6318	-1.39439	6.17e-20	2.46e-19	Down
SCUBE2	57758	85.5833	-1.30707	4.62e-53	7.4e-52	Down
SCUBE3	222663	37.6937	1.39131	3.44e-31	2.28e-30	Up
SDS	10993	41.7836	1.23865	2.44e-47	3.15e-46	Up
SEC14L4	284904	7.91237	2.93571	1.1e-20	4.55e-20	Up
SEL1L2	80343	3.37523	-4.82434	1.36e-46	1.7e-45	Down
SELP	6403	54.1566	-1.08834	3.09e-21	1.31e-20	Down
SEMA3D	223117	49.5975	-1.15956	3.61e-28	2.1e-27	Down
SEMA3E	9723	49.354	-1.01485	5.29e-14	1.57e-13	Down
SEMA3G	56920	86.7221	-1.15584	1.19e-109	1.04e-107	Down
SEMA6D	80031	55.2862	-1.2515	8.87e-80	3.45e-78	Down
SERP2	387923	23.4674	-1.04101	1.42e-29	8.8e-29	Down
SERPINA11	256394	19.2144	-2.15334	1.31e-15	4.25e-15	Down
SERPINA4	5267	2.50722	-2.78445	1.09e-07	2.26e-07	Down
SERPINA5	5104	59.6909	-1.08383	2.72e-18	1.01e-17	Down
SERPINA6	866	16.0186	-3.74171	1.81e-25	9.38e-25	Down
SERPINA9	327657	3.05123	1.84708	4.7e-05	8.17e-05	Up
SERPINB10	5273	0.655953	2.36866	0.00284515	0.00428234	Up
SERPINB3	6317	9.73344	2.44038	1.9e-07	3.88e-07	Up
SERPINB4	6318	9.36596	2.71949	1.59e-11	4.14e-11	Up
SERPINB7	8710	16.7133	3.00737	1.01e-28	6.02e-28	Up
SERPIND1	3053	3.73885	-2.21539	2.53e-10	6.14e-10	Down
SEZ6	124925	1.60541	-1.05378	0.0234615	0.0321861	Down
SEZ6L	23544	4.49411	-1.0384	0.000551505	0.000882212	Down
SFTPA1	653509	2.11263	-3.59354	7.24e-06	1.33e-05	Down
SFTPB	6439	6.01443	-2.06941	6.5e-06	1.2e-05	Down
SGCA	6442	9.31934	-1.8987	2.57e-19	9.95e-19	Down
SGCG	6445	19.1425	-3.62322	1.48e-69	4.13e-68	Down
SGCZ	137868	1.31588	-2.07816	4.6e-05	7.99e-05	Down
SGK2	10110	26.7686	-2.30972	5.46e-50	7.79e-49	Down
SGSM1	129049	34.7869	-1.01575	1.11e-28	6.63e-28	Down
SH2B2	10603	29.2048	1.12858	1.73e-48	2.33e-47	Up
SH2D2A	9047	38.3996	1.43536	2.84e-127	3.27e-125	Up
SH2D4B	387694	2.75446	1.32964	1.09e-09	2.55e-09	Up
SH2D5	400745	5.29977	2.84106	9.52e-29	5.7e-28	Up
SH2D6	284948	0.594681	1.97663	0.00119557	0.00186275	Up
SH3GL2	6456	9.91519	1.32919	8.62e-09	1.92e-08	Up
SH3GL3	6457	8.34069	1.91958	5.52e-14	1.64e-13	Up
SHCBP1	79801	51.1936	1.51788	1.47e-180	4.46e-178	Up
SHD	56961	1.84445	3.10942	9.69e-14	2.84e-13	Up
SHH	6469	0.512801	1.8853	0.0338634	0.0455893	Up
SHISA3	152573	13.9477	-1.10542	7.21e-08	1.52e-07	Down
SHISA6	388336	8.27132	-1.84376	2.94e-15	9.36e-15	Down
SHOX	6473	1.48838	-2.54563	3.36e-08	7.22e-08	Down
[truncated: 450 more rows]
