# Supplementary material for: Comprehensive analysis of metabolism-related gene biomarkers reveals their impact on the diagnosis and prognosis of triple-negative breast cancer
Source: BMC Cancer. 2025 Apr 11;25:668. doi: 10.1186/s12885-025-14053-8 (PMC11987350; doi:10.1186/s12885-025-14053-8)
Supplement: Supplementary file 3 — Supplementary Material 3 [file 12885_2025_14053_MOESM3_ESM.xlsx]

## Sheet: Sheet1
Symbol	ENTREZID	Log2FoldChange	LfcSE	P-value	Padj	Change
NDST3	9348	1.17135	0.223745	1.65e-07	3.38e-07	Up
SDS	10993	1.23865	0.0857087	2.44e-47	3.15e-46	Up
DHDH	27294	1.73618	0.160663	3.21e-27	1.79e-26	Up
RDH12	145226	2.23295	0.2522	8.45e-19	3.19e-18	Up
CYP4F8	11283	-1.23664	0.428721	0.00392058	0.00582912	Down
GSTM5	2949	-1.99672	0.126224	2.31e-56	4.16e-55	Down
CHST6	4166	1.69897	0.106257	1.52e-57	2.85e-56	Up
CHST4	10164	1.06538	0.192767	3.26e-08	7.02e-08	Up
ACSBG2	81616	-2.31757	0.193907	6.34e-33	4.53e-32	Down
SULT1E1	6783	1.24765	0.368081	0.000699958	0.00111043	Up
PKLR	5313	1.08193	0.40242	0.00717588	0.0103924	Up
ALDH1L1	10840	-2.02304	0.13966	1.5e-47	1.94e-46	Down
UGT2B11	10720	-1.80419	0.425342	2.22e-05	3.94e-05	Down
UGT2B15	7366	-2.44505	0.312303	4.91e-15	1.54e-14	Down
G6PC2	57818	-3.11815	0.417813	8.45e-14	2.49e-13	Down
ALAS2	212	-4.1191	0.417797	6.26e-23	2.88e-22	Down
UGT2B4	7363	-3.65764	0.370624	5.68e-23	2.62e-22	Down
AGXT	189	-3.19225	0.374765	1.62e-17	5.75e-17	Down
UGT2B28	54490	-1.44462	0.551973	0.00886573	0.0127251	Down
AWAT2	158835	1.25551	0.482269	0.0092321	0.013225	Up
UROC1	131669	2.75764	0.415002	3.03e-11	7.77e-11	Up
DMGDH	29958	-1.62943	0.108555	6.3e-51	9.33e-50	Down
CES1	1066	-1.67947	0.114788	1.78e-48	2.4e-47	Down
NEU4	129807	1.61267	0.315333	3.15e-07	6.34e-07	Up
PCK1	5105	-3.05392	0.236333	3.38e-38	2.99e-37	Down
CYP26A1	1592	-1.09895	0.232033	2.18e-06	4.15e-06	Down
LDHAL6A	160287	-1.27636	0.321932	7.35e-05	0.000125809	Down
HSD17B6	8630	1.64809	0.0763768	2.87e-103	2.19e-101	Up
CYP17A1	1586	1.10274	0.560261	0.0490376	0.064826	Up
GAD1	2571	1.15304	0.240473	1.63e-06	3.12e-06	Up
GCK	2645	-1.35479	0.196643	5.6e-12	1.49e-11	Down
OTC	5009	-3.39748	0.508795	2.43e-11	6.25e-11	Down
GDA	9615	-1.22228	0.366335	0.000848389	0.00133668	Down
COX6A2	1339	2.22785	0.698216	0.00141893	0.00219571	Up
GLYAT	10249	-4.52967	0.252946	1.03e-71	3.09e-70	Down
AANAT	15	1.00364	0.481632	0.0371754	0.049804	Up
ALPP	250	4.33774	0.612211	1.39e-12	3.81e-12	Up
TAT	6898	-2.77643	0.233005	9.8e-33	6.94e-32	Down
CA3	761	-1.39683	0.130954	1.46e-26	7.89e-26	Down
CA4	762	-4.51848	0.270481	1.2e-62	2.68e-61	Down
CA9	768	4.9275	0.243099	2.39e-91	1.41e-89	Up
NAT8B	51471	2.12031	0.260012	3.5e-16	1.17e-15	Up
CYP4A11	1579	-3.44576	0.253559	4.62e-42	4.81e-41	Down
ACOX2	8309	-1.28731	0.0911725	2.88e-45	3.41e-44	Down
NAT8L	339983	-1.01535	0.104471	2.5e-22	1.12e-21	Down
CBS	875	1.13097	0.0680391	4.8e-62	1.05e-60	Up
RRM2	6241	1.51162	0.055529	3.55e-163	7.62e-161	Up
HSD3B2	3284	-1.13468	0.431635	0.00856861	0.012321	Down
HS3ST5	222537	1.01532	0.474064	0.0322153	0.0435009	Up
POLE2	5427	1.08146	0.0556399	3.77e-84	1.75e-82	Up
TPH1	7166	-1.1724	0.207408	1.58e-08	3.47e-08	Down
ADH7	131	-2.92598	0.819897	0.000358735	0.00058209	Down
ACMSD	130013	-1.55733	0.488728	0.00144005	0.0022275	Down
ADH6	130	-2.08344	0.278218	6.97e-14	2.06e-13	Down
LDHC	3948	1.27713	0.229689	2.69e-08	5.82e-08	Up
ADH4	127	-3.12561	0.282258	1.69e-28	9.94e-28	Down
LDHD	197257	-1.24925	0.109061	2.23e-30	1.43e-29	Down
PYGM	5837	-2.18428	0.112808	1.59e-83	7.13e-82	Down
TK1	7083	1.23325	0.0432971	1.88e-178	5.31e-176	Up
ADCY5	111	-2.00189	0.137876	9.12e-48	1.2e-46	Down
CKM	1158	2.69989	0.285757	3.45e-21	1.46e-20	Up
AGMAT	79814	1.16943	0.080007	2.2e-48	2.96e-47	Up
TPO	7173	-2.59648	0.180184	4.47e-47	5.7e-46	Down
P4HA3	283208	1.07131	0.0931344	1.28e-30	8.23e-30	Up
PIK3C2G	5288	-1.17821	0.165523	1.09e-12	3.02e-12	Down
FTCD	10841	2.61623	0.250487	1.55e-25	8.04e-25	Up
HMGCS2	3158	-2.27348	0.293535	9.54e-15	2.95e-14	Down
LCT	3938	1.97545	0.304736	9.02e-11	2.25e-10	Up
CYP3A4	1576	-2.55791	0.342192	7.72e-14	2.27e-13	Down
CYP3A5	1577	-2.06781	0.14442	1.69e-46	2.1e-45	Down
CYP3A7	1551	-1.34695	0.431213	0.00178629	0.00273972	Down
UGT1A9	54600	1.8407	0.687004	0.00737739	0.0106686	Up
UGT1A7	54577	-1.57256	0.608999	0.00981735	0.0140207	Down
BHMT2	23743	-1.3014	0.11026	3.77e-32	2.6e-31	Down
ADH1C	126	-2.49882	0.230876	2.67e-27	1.49e-26	Down
ADH1B	125	-2.10672	0.196242	6.95e-27	3.81e-26	Down
ADH1A	124	-3.90897	0.236405	2.05e-61	4.35e-60	Down
HDC	3067	-1.43517	0.159254	2.03e-19	7.88e-19	Down
TYMS	7298	1.0159	0.0414843	1.94e-132	2.34e-130	Up
CYP7A1	1581	-1.64468	0.222459	1.43e-13	4.17e-13	Down
GSTA5	221357	2.21249	0.765605	0.00385417	0.00573599	Up
GSTA2	2939	1.83128	0.326939	2.13e-08	4.63e-08	Up
CNDP1	84735	1.04109	0.334237	0.00184052	0.00281918	Up
LPL	4023	-1.07038	0.067035	2.15e-57	4.02e-56	Down
NOS1	4842	-1.35775	0.366825	0.000214458	0.000353998	Down
DCT	1638	-2.59087	0.252174	9.22e-25	4.61e-24	Down
ALDH1A2	8854	-1.82191	0.101254	2.19e-72	6.72e-71	Down
DDC	1644	1.53999	0.294988	1.78e-07	3.65e-07	Up
PDE11A	50940	-2.06334	0.143459	6.63e-47	8.41e-46	Down
IL4I1	259307	1.41993	0.0640057	4.86e-109	4.2e-107	Up
LIPC	3990	-1.17768	0.145527	5.84e-16	1.92e-15	Down
TDO2	6999	3.22682	0.160721	1.17e-89	6.56e-88	Up
IDO2	169355	2.85816	0.28115	2.81e-24	1.37e-23	Up
HPD	3242	-1.83024	0.341418	8.29e-08	1.74e-07	Down
IDO1	3620	1.09578	0.0974568	2.49e-29	1.52e-28	Up
HS3ST3A1	9955	1.06248	0.092129	9.04e-31	5.86e-30	Up
HAO1	54363	4.76369	0.509086	8.18e-21	3.39e-20	Up
CYP2C9	1559	-1.35795	0.478691	0.00455691	0.00672566	Down
EZH2	2146	1.17645	0.0394658	2.97e-195	1.36e-192	Up
B3GALT1	8708	-3.17759	0.207782	8.52e-53	1.35e-51	Down
CYP2F1	1572	4.6005	0.7691	2.21e-09	5.09e-09	Up
UGT1A10	54575	2.06489	0.856668	0.0159364	0.0222659	Up
HPGDS	27306	-1.04053	0.101359	1e-24	5.01e-24	Down
PFKFB1	5207	-2.97207	0.186227	2.45e-57	4.55e-56	Down
KL	9365	-1.74578	0.0819962	1.38e-100	1e-98	Down
SRD5A2	6716	2.43908	0.283176	7.1e-18	2.56e-17	Up
ST6GALNAC1	55808	-1.36108	0.183127	1.07e-13	3.12e-13	Down
CYP2A6	1548	-3.27143	0.263607	2.3e-35	1.81e-34	Down
CKMT2	1160	-1.86754	0.140017	1.39e-40	1.35e-39	Down
HMGCLL1	54511	-1.18077	0.136047	3.99e-18	1.46e-17	Down
RPE65	6121	-1.46256	0.349876	2.91e-05	5.13e-05	Down
ACER2	340485	-1.10993	0.0695828	2.79e-57	5.18e-56	Down
ATP4B	496	2.09292	0.834091	0.0120998	0.0171294	Up
TH	7054	2.83001	0.392095	5.29e-13	1.48e-12	Up
MOGAT1	116255	-1.52439	0.442016	0.000563236	0.00090003	Down
ACADL	33	-1.63323	0.200195	3.4e-16	1.13e-15	Down
HYAL4	23553	1.71181	0.457422	0.000182343	0.000302452	Up
CYP2A13	1553	2.35262	0.831625	0.00467016	0.00688407	Up
AKR1C1	1645	-1.10788	0.0852315	1.25e-38	1.13e-37	Down
AKR1C2	1646	-1.16139	0.127755	9.83e-20	3.88e-19	Down
GPAM	57678	-1.13461	0.0455278	4.36e-137	5.83e-135	Down
OGDHL	55753	1.93255	0.256489	4.9e-14	1.46e-13	Up
CYP46A1	10858	-1.26604	0.0906797	2.67e-44	3.04e-43	Down
GPD1	2819	-2.1955	0.129333	1.25e-64	2.98e-63	Down
NPR1	4881	-1.19003	0.056587	3.48e-98	2.39e-96	Down
ACACB	32	-1.27454	0.0492091	6.59e-148	1.11e-145	Down
FUT3	2525	1.19716	0.127774	7.3e-21	3.03e-20	Up
FUT5	2527	3.04764	0.32877	1.86e-20	7.61e-20	Up
FUT7	2529	2.19137	0.147411	5.51e-50	7.86e-49	Up
PNLIPRP2	5408	2.66937	0.711537	0.000175743	0.000291896	Up
TREH	11181	-2.4326	0.357153	9.69e-12	2.55e-11	Down
ACSM2A	123876	-3.73423	0.371843	9.91e-24	4.72e-23	Down
GALNT9	50614	1.11187	0.450042	0.0134894	0.0190042	Up
PLA2G4D	283748	2.77594	0.323495	9.4e-18	3.37e-17	Up
PLA2G2F	64600	2.81189	0.832225	0.000728124	0.00115317	Up
PLA2G2D	26279	1.16402	0.164398	1.44e-12	3.94e-12	Up
GLDC	2731	1.41833	0.161744	1.8e-18	6.73e-18	Up
CHIA	27159	1.74401	0.603013	0.00382612	0.00569769	Up
GPLD1	2822	-1.41342	0.122533	8.79e-31	5.7e-30	Down
CYP1A2	1544	-2.13451	0.705536	0.00248323	0.0037608	Down
CYP1A1	1543	-3.21174	0.392661	2.85e-16	9.55e-16	Down
GALNTL6	442117	-1.1672	0.302264	0.000112675	0.000190424	Down
MIOX	55586	3.69337	0.355013	2.39e-25	1.23e-24	Up
BAAT	570	1.27293	0.334747	0.000143147	0.000239652	Up
ITPKA	3706	2.4348	0.220728	2.71e-28	1.59e-27	Up
GCNT3	9245	1.98136	0.292204	1.2e-11	3.13e-11	Up
GCNT4	51301	-1.55819	0.101973	1.03e-52	1.63e-51	Down
AOC3	8639	-1.17183	0.0523553	5.86e-111	5.22e-109	Down
AOC2	314	-1.30462	0.100641	1.98e-38	1.77e-37	Down
NMNAT2	23057	-1.00815	0.0894797	1.91e-29	1.18e-28	Down
FMO5	2330	-1.09119	0.0832344	2.89e-39	2.68e-38	Down
DGKB	1607	-1.10933	0.248662	8.15e-06	1.49e-05	Down
GYG2	8908	-1.03765	0.0627356	1.89e-61	4.02e-60	Down
AK5	26289	-1.44225	0.125993	2.43e-30	1.55e-29	Down
AK7	122481	-1.15219	0.126942	1.12e-19	4.41e-19	Down
GADL1	339896	-1.74524	0.491934	0.000388609	0.000628656	Down
GPX2	2877	-1.60966	0.223456	5.87e-13	1.64e-12	Down
INMT	11185	-1.51354	0.0881483	4.42e-66	1.1e-64	Down
ASPA	443	-2.88684	0.147261	1.44e-85	7e-84	Down
TYRP1	7306	2.48435	0.367421	1.36e-11	3.56e-11	Up
MGAT5B	146664	1.01482	0.146182	3.86e-12	1.04e-11	Up
CDO1	1036	-1.62042	0.108388	1.55e-50	2.26e-49	Down
HPSE2	60495	-2.56008	0.228947	5e-29	3.02e-28	Down
ACSM1	116285	-1.04129	0.217802	1.75e-06	3.34e-06	Down
ACSM5	54988	-2.43629	0.135531	3.01e-72	9.19e-71	Down
CHAC1	79094	1.22337	0.0694899	2.25e-69	6.24e-68	Up
ACSL6	23305	1.51467	0.165256	4.93e-20	1.97e-19	Up
PDE1C	5137	-1.16034	0.137234	2.79e-17	9.79e-17	Down
MAOA	4128	-1.51886	0.0822841	4.44e-76	1.53e-74	Down
PDE1A	5136	-1.05654	0.078569	3.19e-41	3.21e-40	Down
PDE2A	5138	-1.40554	0.0563479	2.48e-137	3.33e-135	Down
GYS2	2998	-4.02902	0.272727	2.18e-49	3.06e-48	Down
AMPD1	270	-1.69219	0.227032	9.09e-14	2.67e-13	Down
B3GNT4	79369	2.63784	0.140053	3.93e-79	1.49e-77	Up
RDH5	5959	-1.92327	0.0917376	1.37e-97	9.32e-96	Down
ALOX12B	242	1.35915	0.316047	1.7e-05	3.05e-05	Up
OLAH	55301	1.15532	0.239932	1.47e-06	2.83e-06	Up
PDE8B	8622	-1.51362	0.0926037	4.71e-60	9.54e-59	Down
AMY1A	276	1.08489	0.170631	2.04e-10	4.99e-10	Up
ALDH3A1	218	-1.45279	0.169812	1.18e-17	4.2e-17	Down
COX7A1	1346	-1.23315	0.0701014	2.89e-69	8e-68	Down
COX7B2	170712	4.25337	1.18165	0.000318808	0.000519393	Up
PLCZ1	89869	-2.29625	0.401496	1.07e-08	2.37e-08	Down
AOX1	316	-1.28241	0.0837427	6.2e-53	9.87e-52	Down
HKDC1	80201	1.6874	0.286497	3.87e-09	8.79e-09	Up
PDE6A	5145	1.31751	0.223389	3.68e-09	8.38e-09	Up
