# Supplementary material for: Comprehensive analysis of metabolism-related gene biomarkers reveals their impact on the diagnosis and prognosis of triple-negative breast cancer
Source: BMC Cancer. 2025 Apr 11;25:668. doi: 10.1186/s12885-025-14053-8 (PMC11987350; doi:10.1186/s12885-025-14053-8)
Supplement: Supplementary file 4 — Supplementary Material 4 [file 12885_2025_14053_MOESM4_ESM.xlsx]

## Sheet: Sheet1
Symbol	ENTREZID	BaseMean	Log2FoldChange	pvalue	padj	Change
ACER1	125981	2.27502	-3.01807	6.14079e-06	0.00699196	Down
ADH1C	126	11.3807	-1.59199	0.00034375	0.0475425	Down
ADRA1D	146	5.35726	-1.0761	0.000129879	0.030899	Down
AIPL1	23746	0.884347	1.83722	0.0281863	0.312848	Up
AKR1D1	6718	4.93229	-3.4493	9.44203e-05	0.0277907	Down
ALDOB	229	3.66219	-1.34022	9.05729e-05	0.0277907	Down
ANKFN1	162282	1.24867	1.73698	0.0256995	0.299391	Up
ASIP	434	2.11723	-1.10239	0.0187671	0.263982	Down
ATP1A4	480	5.34306	-1.3643	0.00265052	0.115203	Down
C11orf16	56673	6.41799	1.19002	0.0102019	0.199068	Up
C11orf87	399947	0.75338	-2.45833	0.000308017	0.0464003	Down
C22orf31	25770	1.23495	-1.54206	0.0107144	0.202165	Down
CA4	762	2.89645	-1.5193	0.0471306	0.378567	Down
CACNG6	59285	1.71272	-2.15558	0.000557605	0.0554398	Down
CBLN4	140689	6.57269	-1.00485	0.00427853	0.140812	Down
CCL1	6346	0.745505	1.62091	0.0275392	0.310197	Up
CCL25	6370	4.2395	1.17148	0.00550472	0.155082	Up
CDC20B	166979	0.90551	-2.31626	0.00689626	0.169252	Down
CDH20	28316	2.58034	1.10789	0.0143064	0.234282	Up
CDK15	65061	2.04937	-1.23868	0.00544311	0.155082	Down
CHP2	63928	3.02011	-1.47018	0.0348062	0.335598	Down
CHRNA2	1135	1.90181	-3.30644	0.000659393	0.0607855	Down
CLEC4D	338339	6.08605	1.09886	0.000170582	0.0353299	Up
CLEC6A	93978	4.42387	1.76564	1.21465e-07	0.000591335	Up
CMA1	1215	3.75355	-1.33427	0.00809053	0.182594	Down
CNTN6	27255	3.11878	-1.18809	0.0199496	0.269845	Down
COL19A1	1310	7.63065	1.17777	0.00330933	0.126213	Up
CRCT1	54544	2.11567	-3.92486	0.000354844	0.0477323	Down
CSF2	1437	2.00389	2.26394	1.11823e-06	0.002421	Up
CTAG2	30848	3.69443	2.32788	0.0255361	0.299113	Up
CUX2	23316	13.6056	-1.07403	0.000682806	0.0617157	Down
CYP17A1	1586	0.738969	-1.97086	0.0228156	0.283277	Down
CYP3A7	1551	0.942725	-1.71529	0.0402517	0.353193	Down
DACH2	117154	2.98501	1.15677	0.030887	0.322244	Up
DMP1	1758	1.52288	-1.00969	0.0253152	0.297442	Down
EDDM3B	64184	2.04406	-3.29602	0.00285659	0.118943	Down
EPHA5	2044	1.13405	-1.28014	0.049959	0.388574	Down
EPO	2056	3.34193	-1.13912	0.00567234	0.157713	Down
FAM25A	643161	1.59323	-2.72319	0.00286401	0.118985	Down
FGB	2244	5.37303	-1.78159	0.0301389	0.318928	Down
FGG	2266	6.0347	-2.95579	0.00123679	0.0800046	Down
FGL1	2267	5.00707	-1.71387	0.00149911	0.0884615	Down
FIGLA	344018	0.776482	1.65016	0.0261982	0.302869	Up
FLG2	388698	0.884601	-2.57166	0.00447037	0.143604	Down
FOLR3	2352	1.79862	-1.21273	0.0367863	0.343823	Down
GATA1	2623	0.618506	-1.59393	0.0267174	0.306531	Down
GBP7	388646	1.51623	1.61059	0.00536128	0.154182	Up
GLRA2	2742	0.686872	1.40836	0.0422462	0.361895	Up
GLRA3	8001	2.23501	2.05468	0.00267416	0.1155	Up
GPR150	285601	0.800856	-1.29605	0.0246453	0.295026	Down
GSTM2P1	442245	0.956925	-1.69368	0.00448739	0.143604	Down
HAO2	51179	1.93482	-2.95836	0.000151746	0.0342891	Down
HGC6.3	100128124	2.4993	1.32491	0.0113267	0.208511	Up
HHIP	64399	2.52705	-1.05404	0.0269445	0.307612	Down
HHLA2	11148	1.24057	1.09786	0.0170547	0.255502	Up
HPD	3242	5.54182	-3.16	3.51876e-07	0.00130398	Down
HSD3B1	3283	1.0002	-3.36558	0.011952	0.215008	Down
HSD3B2	3284	6.94088	-3.29601	1.60424e-05	0.0123854	Down
HSPB3	8988	3.09863	-2.36144	0.00243103	0.110674	Down
HTR3E	285242	0.621216	1.82372	0.0434421	0.364952	Up
IFNG	3458	11.8804	1.05799	0.000734716	0.0645192	Up
IGDCC3	9543	4.36447	-1.33204	0.0112955	0.208511	Down
IGFL3	388555	4.5345	-1.54077	0.0102223	0.199068	Down
IL13	3596	0.997691	1.17205	0.0243075	0.292824	Up
IL17REL	400935	7.36991	1.21552	0.00215885	0.104111	Up
IL21	59067	0.58653	1.61121	0.0433482	0.364952	Up
INS-IGF2	723961	2.02365	-2.86759	6.56807e-06	0.00699196	Down
IRS4	8471	5.54701	-1.70107	0.0256779	0.299391	Down
IVL	3713	17.9422	-1.30178	0.00104137	0.0764178	Down
IZUMO1	284359	0.518638	-1.32345	0.0301963	0.319171	Down
KAAG1	353219	2.50967	-1.31253	0.00623787	0.162347	Down
KCNJ9	3765	1.96774	-1.04053	0.0197395	0.269383	Down
KCNK4	50801	1.27151	-1.50599	0.0184928	0.262771	Down
KCNMB2	10242	3.49586	-1.00501	0.0121195	0.215925	Down
KERA	11081	7.52572	-1.35362	5.41593e-05	0.023251	Down
KIR2DS4	3809	3.25956	1.06791	0.0287545	0.314358	Up
KIR3DL1	3811	3.14009	1.14855	0.0117093	0.212291	Up
KLK3	354	1.2844	-1.62686	0.0499568	0.388574	Down
KLKP1	606293	1.93564	-1.38796	0.00230883	0.107759	Down
KPNA7	402569	6.70054	-1.13109	0.00386164	0.135199	Down
KRT38	8687	2.05116	1.58084	0.02246	0.281	Up
LGALS14	56891	0.898706	-2.73643	0.00942189	0.192691	Down
LGI3	203190	2.09576	-1.0151	0.0239719	0.289743	Down
LHFPL4	375323	1.04303	-1.30927	0.0290409	0.314948	Down
LHX5	64211	1.28311	-2.71329	0.00088722	0.0700026	Down
LILRP2	79166	1.10031	1.58081	0.0076907	0.177904	Up
LIPK	643414	2.98072	1.11646	0.0449368	0.370719	Up
LRRC18	474354	0.679771	-1.87714	0.00313725	0.124521	Down
LRRTM1	347730	1.06997	-1.62693	0.0423253	0.362375	Down
MAGEB2	4113	0.757406	-2.16415	0.0488691	0.384499	Down
MPPED1	758	1.07799	-2.10424	0.0152414	0.243455	Down
MUC12	10071	4.53534	-1.32068	0.000148082	0.0338743	Down
MYH1	4619	0.729073	-1.68899	0.0249803	0.29618	Down
MYH16	84176	1.07149	-1.22776	0.0403106	0.353193	Down
MYH6	4624	1.5877	1.07477	0.0381828	0.346639	Up
MYL3	4634	2.16656	-1.69473	9.18043e-05	0.0277907	Down
MYL4	4635	3.20935	-1.01415	0.000220075	0.0379267	Down
MYOZ2	51778	1.14559	-1.04097	0.0305183	0.319657	Down
MYPN	84665	6.36628	-1.44193	0.0161449	0.250157	Down
NANOG	79923	3.3953	-1.08227	0.00876977	0.186808	Down
NCR1	9437	2.17683	1.60567	0.000136793	0.0320841	Up
NHLH2	4808	0.8519	-2.36532	0.0402379	0.353193	Down
NOL4	8715	14.5984	1.01921	0.00168176	0.093557	Up
NOTO	344022	0.759182	-3.01132	0.0391545	0.351158	Down
NR0B1	190	2.05121	1.51861	0.0246144	0.295006	Up
NR1H4	9971	0.980732	-3.29156	0.00528683	0.154182	Down
NXF3	56000	1.51361	-1.89638	0.000412636	0.0486414	Down
OPN4	94233	0.916707	-1.50836	0.0105268	0.201314	Down
OR7D2	162998	3.35023	1.19149	0.035183	0.336393	Up
PFKFB1	5207	6.20599	-1.03734	0.000874119	0.0700026	Down
PGC	5225	8.74856	-3.46192	8.07034e-07	0.00213622	Down
PIWIL2	55124	5.66594	-1.22719	7.13621e-05	0.0249684	Down
PLA2G2F	64600	1.43353	-1.84148	0.0400727	0.353193	Down
PLD5	200150	6.55608	-1.49228	0.0103821	0.19976	Down
PRAP1	118471	1.54739	-1.38612	0.0480394	0.381535	Down
PROK1	84432	3.04941	-1.42062	0.00162319	0.0911396	Down
PRSS1	5644	4.86222	1.93383	0.000174666	0.0353299	Up
PSG4	5672	5.7484	-1.45981	0.0182014	0.260579	Down
PSG5	5673	1.64988	-3.03754	0.000157048	0.0350596	Down
R3HDML	140902	0.833461	2.22983	0.00214798	0.103916	Up
RGS7	6000	2.05809	-1.48926	0.00108556	0.0773625	Down
RHO	6010	0.532061	1.71825	0.0217104	0.276666	Up
RPTN	126638	1.00989	-2.17414	0.0475006	0.380077	Down
RSPO2	340419	2.46674	-1.2036	0.0306507	0.320681	Down
SERPINA9	327657	4.35313	1.14546	0.0357706	0.339632	Up
SERPINB10	5273	1.07645	2.42076	0.00485483	0.148628	Up
SHISA6	388336	3.94773	-1.22213	0.0113347	0.208511	Down
SIGLEC15	284266	8.54391	-1.32719	0.00010157	0.0284546	Down
SLC26A3	1811	4.91882	-3.74321	0.00024864	0.0411344	Down
SLC26A5	375611	0.898439	-1.42719	0.019448	0.267857	Down
SLC38A11	151258	2.58054	-1.19882	0.00576779	0.15786	Down
SLC45A2	51151	1.69274	-1.01665	0.0332629	0.330217	Down
SLC47A2	146802	1.62338	-1.11629	0.0217326	0.276749	Down
SLC5A11	115584	5.60685	1.25295	0.0061908	0.162347	Up
SLC7A3	84889	4.80592	-1.12536	0.0347982	0.335598	Down
SLCO1B1	10599	1.43701	-2.98652	0.0102699	0.199068	Down
SLITRK3	22865	1.87227	-1.31924	0.0164015	0.251994	Down
SMR3B	10879	11.0695	-3.9882	3.97323e-05	0.0193737	Down
SOAT2	8435	4.13881	-1.12087	0.00654314	0.164949	Down
SPAG17	200162	10.2619	1.01379	0.00089108	0.0700026	Up
SPINK6	404203	1.22944	-2.19477	0.020299	0.270785	Down
SPRR1A	6698	7.59338	-1.36642	0.0163154	0.250879	Down
SPRR2F	6705	0.675519	-1.86261	0.0377869	0.345567	Down
SSX2	6757	1.35618	3.3746	0.0281166	0.312848	Up
SULT1B1	27284	3.93965	-1.2094	0.0266808	0.306531	Down
SULT1C3	442038	1.71288	-3.73082	0.0228485	0.283277	Down
SYCE1	93426	5.95751	-1.26382	0.0207713	0.273083	Down
SYNPO2L	79933	5.73709	-1.1721	0.000198871	0.0363756	Down
SYT4	6860	0.805552	2.17116	0.0284464	0.312848	Up
TAC1	6863	3.27634	-1.59619	0.0350831	0.336225	Down
TCERG1L	256536	1.10491	-2.23847	0.00410539	0.138748	Down
TCHHL1	126637	2.32495	-1.56464	0.0291508	0.314948	Down
TCTE1	202500	2.06278	-1.32569	0.0056092	0.156526	Down
TEX19	400629	2.28821	-1.00804	0.0090297	0.189052	Down
TRIM63	84676	2.36878	-1.42192	0.0102781	0.199068	Down
TRIM71	131405	0.955814	-2.0274	0.0167236	0.253163	Down
TRPM3	80036	1.35897	-1.0398	0.0470795	0.378541	Down
UGT1A7	54577	1.17044	-2.51743	0.0238315	0.289178	Down
VWC2	375567	1.72764	-1.53235	0.0400651	0.353193	Down
WDR87	83889	5.04993	-1.00041	0.0368825	0.343823	Down
WNT7A	7476	1.72515	-1.13631	0.0436352	0.365349	Down
ZBBX	79740	0.667692	1.46551	0.0371412	0.343823	Up
ZNF536	9745	0.898853	-2.36005	0.0124046	0.218423	Down
ZP1	22917	5.57163	-1.60801	0.00311276	0.124521	Down
